# Supplementary material for: Metagenomics uncovers dietary adaptations for chitin digestion in the gut microbiota of convergent myrmecophagous mammals
Source: mSystems. 2023 Aug 31;8(5):e00388-23. doi: 10.1128/msystems.00388-23 (PMC10654083; doi:10.1128/msystems.00388-23)
Supplement: Table S1 — Raw results of the different analyses conducted on each gut metagenome to reconstruct high-quality genome bins from raw metagenomic data for each dataset (long- and short-reads). [file msystems.00388-23-s0005.xlsx]

## Sheet: Legends
Table S1
Raw results of the different analyses conducted on each gut metagenome to reconstruct high-quality genome bins from raw metagenomic data for each dataset (long- and short-reads).
S1A_Data_Cleaning
Long- and short-read sequencing summary and raw results of the data cleaning step performed on the long- and short-read metagenomes to remove host mitogenomic and genomic reads and human genomic reads.
S1B_Long-read_assembly
Genomic statistics of the long-read assemblies before and after the polishing step and computed on all contigs and on contigs longer than 1 000 bp (outputs from metaFlye and from anvi'o).
S1C_Short-read_assembly
Genomic statistics of the short-read assemblies computed on all contigs and on contigs longer than 1 000 bp (outputs from anvi'o).
S1D_All_bins_no_dRep_long-reads
Quality and taxonomic assignment of all bins reconstructed from long-read polished metagenomes with metaBAT2.
S1E_All_bins_no_dRep_short-reads
Quality and taxonomic assignment of all bins reconstructed from short-read metagenomes with metaBAT2.
S1F_314_selected_bins_dRep
Quality, taxonomic assignment, genome statistics, number of GH18 sequences and detection across samples of the 314 high-quality selected bins reconstructed from the long- and short-read metagenomes with metaBAT2 and dereplicated with dRep with an ANI of 98%.

## Sheet: S1A_Data_cleaning
	Long-read sequencing summary - pycoQC v2.5.2											CLEANING LONG-READ DATA																								CLEANING SHORT-READ DATA
				Pass reads (qscore >=10 or 7 if GridION or MK1C respectively)							After_Guppy_v5.0+ (either after basecalling gridion or rebasecalling mk1C) (nb reads computed by porechop)	Porechop v0.2.4	Filtlong_v0.2.1		Host mitogenome - minimap2 v2.17				Flyev2.8.3 host mitogenome assembly					Host genome - minimap2 v2.17					Human_genome - minimap2 v2.17					Short-read_sequencing		Fastp_v0.20.0		Host_mitogenome - bowtie2 v2.3.5			Host_genome - bowtie2 v2.3.5			Human_genome - bowtie2 v2.3.5
Sample	Run_duration (h)	#_all_reads	#_all_bases	#_pass_reads	#_pass_bases	N50_reads (bp)	Median_read_length (bp)	Median_PHRED_score	Notes pycoQC	Basecalling	#_long_reads	#_long_reads_cleaned	#_reads_after_<200pb_removed	# reads < 200 pb	Host_mitogenome	#_mitogenome_reads	%_mapped_reads	#_without_host_mito	Total_length	#_contigs	Mean_coverage	Circular	Notes_flye	Host_genome	#_host_reads	%_mapped_reads	#_without_host_genome	Notes	Human_genome	#_Human_reads	%_mapped_reads	Nb_without_human_reads	Notes	Short_reads	Nb_PE_raw_short_reads	Fastp_done	Nb_PE_short_reads_cleaned	%_mapped_reads	#_PE_without_host_mito	#_mitogenome_PE_reads	%_mapped_reads	#_PE_without_host_genome	#_host_PE_reads	%_mapped_reads	#_without_human_PE_reads	#_human_PE_reads
CAB_M2809	67.13	7252182	16367150000	5798856	12912220000	3570	1360	14.008	min_pass_qual 10	Gridion | guppy v5.0+ | supper accurate | qscore = 10	5798856	5811521	5772698	38823	NC_028559.1	2983	0.0516743	5769715	17364	1	295	Yes		ConvergeAnt (discovar)	2951898	51.1619	2817817		GCA009914755.3_T2T	2774	0.098445	2815043		Yes	104992822	Done	104371374	0.0327523	104337190	34184	21.2199	82196894	22140296	0.10222	82112872	84022
CAB_M2962	71.98	19375340	19107320000	16162970	16048930000	1230	757	14.293	min_pass_qual 10	Gridion | guppy v5.0+ | supper accurate | qscore = 10	16162974	15954287	15803431	150856	NC_028559.1	3546	0.0224382	15799885	16398	1		Yes	geneious assembly (map to reference)	ConvergeAnt (discovar)	26000	0.164558	15773885		GCA009914755.3_T2T	2906	0.0184229	15770979		Yes	104699034	Done	104128100	0.0143592	104113148	14952	0.0744786	104035606	77542	0.00252606	104032978	2628
CAB_M3141	41.63	3843810	3831871000	3254070	3297247000	1300	766	10.549	min_pass_qual 7 (default)	Rebasecalling | guppy v5.0.16 | super accurate | qscore = 10	4906753	4831847	4788911	42936	NC_028559.1	5648	0.117939	4783263	17286	1	266	Yes		ConvergeAnt (discovar)	4602925	96.2298	180338		GCA009914755.3_T2T	5285	2.93061	175053		Yes	127450766	Done	124572896	0.0913891	124459050	113846	85.8848	17567680	106891370	7.15001	16311590	1256090
DASY_M1746	47.98	5045697	6438263000	4519728	5835967000	1930	841	10.426	min_pass_qual 7 (default)	Rebasecalling | guppy v5.0.16 | super accurate | qscore = 10	4259197	4249503	4103054	146449	KT818542.1	3593	0.0875689	4099461	17358	1	252	Yes		GCF000208655.1 (Dasypus novemcinctus Genbank Dasnov3.0)*	2540987	61.9834	1558474		GCA009914755.3_T2T	2576	0.16529	1555898		No	NA	NA	NA	NA	NA	NA	NA	NA	NA	NA	NA	NA
DASY_M1777	48.49	4804200	12067710000	3049417	7609484000	4070	1620	11.998	min_pass_qual 10	Gridion | guppy v5.0+ | supper accurate | qscore = 10	3049417	3050814	3033447	17367	KT818542.1	18	0.000593384	3033429	NA	NA	NA	NA		GCF000208655.1 (Dasypus novemcinctus Genbank Dasnov3.0)	5174	0.170566	3028255		GCA009914755.3_T2T	3289	0.10861	3024966		Yes	106009422	Done	105052136	0.00105091	105051032	1104	0.141232	104902666	148366	0.00198088	104900588	2078
DASY_M2255	43.16	9892179	13068150000	9012073	12058820000	2400	691	11.084	min_pass_qual 7 (default)	Rebasecalling | guppy v5.0.16 | super accurate | qscore = 10	8299733	8290156	8141001	149155	KT818542.1	4230	0.0519592	8136771	16487	1		Yes	geneious assembly (map to reference)	GCF000208655.1 (Dasypus novemcinctus Genbank Dasnov3.0)*	4220853	51.8738	3915918		GCA009914755.3_T2T	5258	0.134272	3910660		Yes	104342176	Done	103376964	0.0158797	103360548	16416	15.7951	87034620	16325928	0.00898723	87026798	7822
DASY_M2865	71.98	13530770	20334730000	11221160	16835860000	2080	977	14.716	min_pass_qual 10	Gridion | guppy v5.0+ | supper accurate | qscore = 10	11221163	11180312	11122965	57347	KT818542.1	1029	0.00925113	11121936	16479	1		Yes	geneious assembly (map to reference)	GCF000208655.1 (Dasypus novemcinctus Genbank Dasnov3.0)	1809111	16.2662	9312825		GCA009914755.3_T2T	3883	0.0416952	9308942		Yes	107898658	Done	107041740	0.00627979	107035018	6722	11.4741	94753692	12281326	0.00645463	94747576	6116
DASY_M3021	71.99	27780340	25424510000	21889380	20352040000	1170	640	13.795	min_pass_qual 10	Gridion | guppy v5.0+ | supper accurate | qscore = 10	21889376	21436570	21248524	188046	KT818542.1	8690	0.040897	21239834	16493	1		Yes	geneious assembly (map to reference)	GCF000208655.1 (Dasypus novemcinctus Genbank Dasnov3.0)	6791167	31.9737	14448667		GCA009914755.3_T2T	6374	0.0441148	14442293		Yes	108785296	Done	107447842	0.0444904	107400038	47804	37.7152	66893946	40506092	0.0162048	66883106	10840
DASY_VLD165	71.99	7870672	17702890000	6077946	13940220000	3660	1460	14.003	min_pass_qual 10	Gridion | guppy v5.0+ | supper accurate | qscore = 10	6077946	6089871	6071646	18225	NC_001821.1	4311	0.0710022	6067335	17178	1	394	Yes		GCF000208655.1 (Dasypus novemcinctus Genbank Dasnov3.0)	945706	15.5868	5121629		GCA009914755.3_T2T	1474	0.0287799	5120155		Yes	107284090	Done	106032052	0.101528	105924400	107652	15.7801	89209390	16715010	0.0035355	89206236	3154
DASY_VLD168	71.41	3225953	6941440000	1877205	4426338000	3470	1770	9.353	min_pass_qual 7 (default)	Rebasecalling | guppy v5.0.16 | super accurate | qscore = 10	1634991	1640379	1610528	29851	NC_001821.1	2332	0.144797	1608196	17176	1	233	Yes		GCF000208655.1 (Dasypus novemcinctus Genbank Dasnov3.0)	665508	41.3823	942688		GCA009914755.3_T2T	484	0.0513425	942204		No	NA	NA	NA	NA	NA	NA	NA	NA	NA	NA	NA	NA
DASY_VLD172	71.99	12304760	23491640000	9297807	18146280000	2790	1350	13.64	min_pass_qual 10	Gridion | guppy v5.0+ | supper accurate | qscore = 10	9297807	9334812	9305005	29807	NC_001821.1	2996	0.0321977	9302009	17171	1	194	Yes		GCF000208655.1 (Dasypus novemcinctus Genbank Dasnov3.0)	219895	2.36395	9082114		GCA009914755.3_T2T	1779	0.019588	9080335		Yes	111827830	Done	111011472	0.0123519	110997760	13712	1.28113	109575734	1422026	0.000742865	109574920	814
KAP_M2867	36.99	10102970	20311820000	9259284	18861860000	3590	1160	10.826	min_pass_qual 7 (default)	Rebasecalling | guppy v5.0.16 | super accurate | qscore = 10	9260593	9311520	9200506	111014	NC_028566.1	136	0.00147818	9200370	17330	1		Yes	geneious assembly (map to reference)	GCF000208655.1 (Dasypus novemcinctus Genbank Dasnov3.0)	30695	0.333628	9169675		GCA009914755.3_T2T	10636	0.115991	9159039		Yes	103090170	Done	102162878	0.00025058	102162622	256	0.0222332	102139908	22714	0.00288624	102136960	2948
MYR_M5293	64.07	2445519	5901251000	2177173	5374255000	3260	1800	10.848	min_pass_qual 7 (default)	Rebasecalling | guppy v5.0.16 | super accurate | qscore = 10	10062311	10109720	10072051	37669	NC_028572.1	2143	0.0212767	10069908	16645	1	199	Yes		ConvergeAnt	45717	0.453996	10024191		GCA009914755.3_T2T	5212	0.0519942	10018979		Yes	105575522	Done	104893694	0.0344196	104857590	36104	1.18936	103610458	1247132	0.000721935	103609710	748
MYR_M5295	11.68	2460621	6927289000	2311263	6607434000	4290	1930	11.741	min_pass_qual 7 (default)	Rebasecalling | guppy v5.0.16 | super accurate | qscore = 10	6555318	6569263	6532623	36640	NC_028572.1	6530	0.0999598	6526093	16506	1		Yes	geneious assembly (map to reference)	ConvergeAnt	6166907	94.4962	359186		GCA009914755.3_T2T	3031	0.843852	356155		Yes	108355204	Done	107630386	0.0421498	107585020	45366	79.5192	22034320	85550700	0.0262953	22028526	5794
MYR_ZOO	47.61	6904986	15628760000	5926276	13698970000	3070	1570	11.455	min_pass_qual 7 (default)	Rebasecalling | guppy v5.0.16 | super accurate | qscore = 10	5259357	5276812	5231516	45296	NC_028572.1	56	0.00107044	5231460	NA	NA	NA	NA		ConvergeAnt	4749	0.0907777	5226711		GCA009914755.3_T2T	1573	0.0300954	5225138		Yes	102544404	Done	101488362	2.3648e-05	101488338	24	0.000807975	101487518	820	0.000120212	101487396	122
ORY_TS217	47.57	6858238	12485330000	5499291	10266990000	2590	1390	9.772	min_pass_qual 7 (default)	Rebasecalling | guppy v5.0.16 | super accurate | qscore = 10	5051400	5055089	5014595	40494	NC_002078.1	257	0.00512504	5014338	NA	NA	NA	NA		OryAfe1.0_HiC (DNA Zoo)	196439	3.91755	4817899		GCA009914755.3_T2T	812	0.0168538	4817087		Yes	123519172	Done	122127314	0.0020061	122124864	2450	0.00129212	122123286	1578	0.000445451	122122742	544
ORY_TS513	47.6	2882871	12969370000	2243682	10573420000	7580	3230	9.619	min_pass_qual 7 (default)	Rebasecalling | guppy v5.0.16 | super accurate | qscore = 10	2038611	2038675	2030881	7794	NC_002078.1	16	0.000787835	2030865	NA	NA	NA	NA		OryAfe1.0_HiC (DNA Zoo)	114185	5.62248	1916680		GCA009914755.3_T2T	1567	0.081756	1915113		Yes	157878240	Done	157162202	0.000259604	157161794	408	0.00807066	157149110	12684	0.00525488	157140852	8258
ORY_TS566	19.58	2676021	7692449000	1941945	5782654000	4300	2200	9.439	min_pass_qual 7 (default)	Rebasecalling | guppy v5.0.16 | super accurate | qscore = 10	1637391	1638754	1635209	3545	NC_002078.1	22	0.00134539	1635187	NA	NA	NA	NA		OryAfe1.0_HiC (DNA Zoo)	56753	3.47073	1578434		GCA009914755.3_T2T	1197	0.0758347	1577237		Yes	134547246	Done	133361678	0.00173063	133359370	2308	0.00537045	133352208	7162	0.00205471	133349468	2740
PAN_TS471	47.61	5483523	12022190000	4507139	10190000000	3220	1550	10.091	min_pass_qual 7 (default)	Rebasecalling | guppy v5.0.16 | super accurate | qscore = 10	4220088	4242670	4196902	45768	NC_025769.1	1885	0.0449141	4195017	16544	1	130	Yes		ConvergeAnt (Smutsia gigantea)**	86060	2.05148	4108957		GCA009914755.3_T2T	1260	0.0306647	4107697		Yes	133770090	Done	132738906	0.0173122	132715926	22980	1.03408	131343534	1372392	0.00102327	131342190	1344
PAN_TS475	80.86	13202480	19723370000	9539577	15187040000	2590	977	9.127	min_pass_qual 7 (default)	Rebasecalling | guppy v5.0.16 | super accurate | qscore = 10	8975616	8962800	8750796	212004	NC_025769.1	3028	0.0346026	8747768	16548	1	113	Yes		ConvergeAnt (Smutsia gigantea)	162549	1.85818	8585219		GCA009914755.3_T2T	2877	0.0335111	8582342		Yes	125510960	Done	124497120	0.0111505	124483238	13882	0.36143	124033318	449920	0.00148831	124031472	1846
PAN_TS482	47.65	3384984	6921532000	2598273	5495482000	2850	1500	9.593	min_pass_qual 7 (default)	Rebasecalling | guppy v5.0.16 | super accurate | qscore = 10	2398903	2414620	2397349	17271	NC_025769.1	19	0.000792542	2397330	NA	NA	NA	NA		ConvergeAnt (Smutsia gigantea)	19967	0.832885	2377363		GCA009914755.3_T2T	1109	0.0466483	2376254		Yes	185553858	Done	183937406	0.000663269	183936186	1220	0.0862745	183777496	158690	0.000275333	183776990	506
PAN_TS488	71.99	7944574	20764300000	6528218	17083380000	4540	1630	14.78	min_pass_qual 10	Gridion | guppy v5.0+ | supper accurate | qscore = 10	6528218	6538393	6507829	30564	NC_025769.1	1194	0.0183471	6506635	16549	1	66	Yes		ConvergeAnt (Smutsia gigantea)	68076	1.04626	6438559		GCA009914755.3_T2T	4334	0.0673132	6434225		Yes	110047808	Done	109125984	0.00512069	109120396	5588	0.0866547	109025838	94558	0.00453654	109020892	4946
PAN_TS489	72	15417930	26894390000	12068070	20974130000	2740	1030	14.014	min_pass_qual 10	Gridion | guppy v5.0+ | supper accurate | qscore = 10	12068074	12055345	12005918	49427	NC_025769.1	4567	0.0380396	12001351	16533	1	211	Yes		ConvergeAnt (Smutsia gigantea)	114962	0.957909	11886389		GCA009914755.3_T2T	3263	0.0274516	11883126		Yes	110769510	Done	109981782	0.0188831	109961014	20768	0.121408	109827512	133502	0.00173545	109825606	1906
PAN_TS525	63.22	10035880	13581650000	7155707	10255520000	2380	798	9.372	min_pass_qual 7 (default)	Rebasecalling | guppy v5.0.16 | super accurate | qscore = 10	6846219	6794914	6646347	148567	NC_025769.1	34	0.000511559	6646313	NA	NA	NA	NA		ConvergeAnt (Smutsia gigantea)	43853	0.659809	6602460		GCA009914755.3_T2T	2296	0.0347749	6600164		Yes	160105164	Done	158785432	0.000492489	158784650	782	0.0682912	158676214	108436	0.000229398	158675850	364
PRO_TDR7	82.94	10859035	24338761000	8241729	18676627000	NA	NA	NA	2 runs (resequencing on GridION); values correspond to the sum of values for each run		7800077	7816035	7786457	29578	NC_053964.1	18	0.000231171	7786439	NA	NA	NA	NA		ConvergeAnt	1940	0.0249151	7784499		GCA009914755.3_T2T	4347	0.0558417	7780152		Yes	136729938	Done	135729938	0.0873057	135611438	118500	0.00074625	135610426	1012	0.000302337	135610016	410
PRO_TDR17	42.58	3217244	17986860000	2592753	15081770000	7930	5040	9.865	min_pass_qual 7 (default)	Rebasecalling | guppy v5.0.16 | super accurate | qscore = 10	2313970	2314898	2308231	6667	NC_053964.1	7	0.000303263	2308224	NA	NA	NA	NA		ConvergeAnt	3401	0.147343	2304823		GCA009914755.3_T2T	2854	0.123827	2301969		Yes	127850552	Done	127255734	1.57164e-06	127255732	2	0.00403282	127250600	5132	0.000523377	127249934	666
PRO_TDR22	71.62	3416943	22264030000	2714212	18494265000	NA	NA	NA	2 runs (resequencing on GridION); values correspond to the sum of values for each run		2628283	2635316	2627146	8170	NC_053964.1	2	7.61282e-05	2627144	NA	NA	NA	NA		ConvergeAnt	5376	0.204633	2621768		GCA009914755.3_T2T	5680	0.216648	2616088		Yes	159501842	Done	158790978	6.29759e-06	158790968	10	0.000793496	158789708	1260	0.000143586	158789480	228
PRO_TDR49	47.6	2253055	14890590000	1712929	11872920000	9160	6200	9.766	min_pass_qual 7 (default)	Rebasecalling | guppy v5.0.16 | super accurate | qscore = 10	1466918	1468330	1464315	4015	NC_053964.1	0	0	1464315	NA	NA	NA	NA		ConvergeAnt	2064	0.140953	1462251		GCA009914755.3_T2T	2504	0.171243	1459747		Yes	125844286	Done	125345858	0	125345858	0	0.00012286	125345704	154	0.000288801	125345342	362
PRO_TDR62	47.59	4358181	16776470000	3296600	13265920000	5320	3220	9.601	min_pass_qual 7 (default)	Rebasecalling | guppy v5.0.16 | super accurate | qscore = 10	2907541	2908353	2905015	3338	NC_053964.1	6	0.000206539	2905009	NA	NA	NA	NA		ConvergeAnt	1499	0.0516005	2903510		GCA009914755.3_T2T	3998	0.137695	2899512		Yes	106524012	Done	106241716	6.4005e-05	106241648	68	0.00087348	106240720	928	0.000325676	106240374	346
PRO_TDR67	71.98	6841535	15977480000	5452491	12914980000	3560	1600	14.749	min_pass_qual 10	Gridion | guppy v5.0+ | supper accurate | qscore = 10	5452491	5458733	5447456	11277	NC_053964.1	38	0.000697573	5447418	NA	NA	NA	NA		ConvergeAnt	2005	0.0368064	5445413		GCA009914755.3_T2T	5529	0.101535	5439884		Yes	104596550	Done	104151076	0.00132308	104149698	1378	0.00240231	104147196	2502	0.00149788	104145636	1560
TAM_M3075	47.59	5996912	11874820000	4973253	10091570000	2940	1460	10.188	min_pass_qual 7 (default)	Rebasecalling | guppy v5.0.16 | super accurate | qscore = 10	4673476	4676210	4610867	65343	KT818552.1	239	0.00518341	4610628	16511	1	20	Yes		ConvergeAnt	215817	4.68086	4394811		GCA009914755.3_T2T	2002	0.0455537	4392809		Yes	118351630	Done	117202890	0.00921138	117192094	10796	8.48351	107250088	9942006	0.000378554	107249682	406
TAM_M5331	47.68	13306940	23206480000	11984500	21226250000	2820	1150	11.071	min_pass_qual 7 (default)	Rebasecalling | guppy v5.0.16 | super accurate | qscore = 10	10998253	11001365	10796667	204698	KT818552.1	14007	0.129734	10782660	16506	1	994	Yes	flye --asm-coverage 50 --genome-size 0.02	ConvergeAnt	1383127	12.8273	9399533		GCA009914755.3_T2T	9510	0.101175	9390023		Yes	105140846	Done	104420576	0.0655292	104352150	68426	4.47028	99687320	4664830	0.0023032	99685024	2296
TAM_M5584	48.02	19254270	27653480000	17845910	25791090000	2000	1060	11.434	min_pass_qual 7 (default)	Rebasecalling | guppy v5.0.16 | super accurate | qscore = 10	21163957	21207590	21072639	134951	KT818552.1	12291	0.0583268	21060348	16510	1	852	Yes		ConvergeAnt	5969658	28.3455	15090690		GCA009914755.3_T2T	23556	0.156096	15067134		Yes	110045136	Done	109614104	0.0416826	109568414	45690	23.3696	83962690	25605724	0.0028203	83960322	2368
Min	11.68	2253055	3831871000	1712929	3297247000	1170	640	9.127			1466918	1468330	1464315	3338		0	0	1464315	16398	1	20				1499	0.0249151	180338			484	0.0168538	175053			102544404		101488362	0	101488338	0	0.00012286	17567680	154	0.000120212	16311590	122
Max	82.94	27780340	27653480000	21889380	25791090000	9160	6200	14.78			21889376	21436570	21248524	212004		14007	0.144797	21239834	17364	1	994				6791167	96.2298	15773885			23556	2.93061	15770979			185553858		183937406	0.101528	183936186	118500	85.8848	183777496	106891370	7.15001	183776990	1256090
Mean	55.9321	8.31002e+06	1.58051e+10	6.74942e+06	1.3007e+10	3496.77	1700.87	11.4586			7.05774e+06	7.04138e+06	6.97705e+06	64331.9		2602.15	0.0331312	6.97444e+06	16778.6	1	301.357				1.19621e+06	16.1033	5.77823e+06			4097.85	0.188107	5.77413e+06			1.20617e+08		1.19667e+08	0.0212796	1.19643e+08	24303.2	9.94203	1.08485e+08	1.11578e+07	0.237042	1.08439e+08	45621.7

## Sheet: S1B_Long-read_assembly
		LONG-READ ASSEMBLIES - metaFlye v2.9										ALL CONTIGS NOT POLISHED - assembly_statistics_anvi'o_v7																				ALL CONTIGS POLISHED - assembly_statistics_anvi'o_v7
		Reads (flye stats)			Assemblies (flye stats)											Prodigal_v2.6.3			#_raw_hmm_hits - HMMER (hmmscan)									#_approximate_genomes (estimated)								Prodigal_v2.6.3			#_raw_hmm_hits - HMMER (hmmscan)									#_approximate_genomes (estimated)
Sample	Nb_long-reads_cleaned	Total_read_length_bp	Read_N50_bp	Read_N90_bp	Total_assembly_length_bp	#_Contigs	Contig_N50_bp	Largest_contig_bp	#_Scf	Mean_coverage	Notes	Total_length_bp	#_contigs	Longest_contig_bp	Shortest_contig_bp	#_genes_prodigal	L50_bp	N50_bp	Archaea76	Bacteria71	Protista83	rRNA_12S	rRNA_16S	rRNA_18S	rRNA_23S	rRNA_28S	rRNA_5S	Archaea	Bacteria	Eukarya		Total_length_bp	#_contigs	Longest_contig_bp	Shortest_contig_bp	#_genes_prodigal	L50_bp	N50_bp	Archaea76	Bacteria71	Protista83	rRNA_12S	rRNA_16S	rRNA_18S	rRNA_23S	rRNA_28S	rRNA_5S	Archaea	Bacteria
CAB_M2809	2815043	7682565711	4523	1210	329848767	19389	35352	2737958	0	19	MetaFlye strain (MFs) without --scf (--meta --keep-haplo --nano-hq)	329848767	19389	2737958	452	456795	1631	35352	4519	8381	290	0	263	0	280	0	0	0	112	0		329617606	19389	2738123	452	386665	1630	35342	4311	8207	310	0	263	0	280	0	0	0	122
CAB_M2962	15770979	14862261105	1182	476	257385861	61276	4524	761991	0	39	MFs without --scf	257385861	61276	761991	343	339575	15659	4524	3847	7209	268	0	99	0	148	0	0	0	102	0		257320871	61276	762115	343	311364	15659	4523	3745	7112	275	0	100	0	148	0	0	0	99
DASY_M1777	3024966	7448590316	4050	1099	199071201	18738	16987	2161949	0	11	MFs without --scf	199071201	18738	2161949	78	278041	2848	16987	1366	2497	97	0	55	0	61	0	0	0	32	0		198859690	18738	2161303	78	236279	2848	16969	1361	2581	140	0	55	0	61	0	0	0	33
DASY_M2255	3910660	6707520950	3526	647	151180186	16263	14151	1345710	0	11	MFs without --scf	151180186	16263	1345710	113	204822	2592	14151	988	1820	82	0	30	0	43	1	0	0	30	0		151000802	16263	1345088	113	182613	2593	14134	1008	1844	92	0	30	0	43	1	0	0	31
DASY_M2865	9308942	14446115860	2159	703	393384668	50929	12178	510618	0	27	MFs without --scf	393384668	50929	510618	91	505118	7211	12178	4547	8770	250	0	211	0	249	0	0	0	84	0		393202890	50929	510389	91	463610	7211	12167	4412	8630	278	0	211	0	250	0	0	0	127
DASY_M3021	14442293	13965105388	1285	447	315288347	48275	8979	1699800	0	32	MFs without --scf	315288347	48275	1699800	27	406108	8003	8979	3305	6406	227	0	94	0	185	0	0	0	51	0		315187424	48275	1700063	27	374813	8003	8973	3181	6307	240	0	94	0	185	0	0	0	54
DASY_VLD165	5120155	11675597708	3708	983	544399796	32466	33812	3266983	0	18	MFs without --scf	544399796	32466	3266983	398	714475	3041	33812	5762	10948	298	0	325	0	365	0	0	1	138	0		544232331	32466	3267073	398	649524	3041	33813	5621	10821	310	0	325	0	365	0	0	1	138
DASY_VLD172	9080335	17294585785	2740	873	728055414	64945	19054	2653503	0	20	MFs without --scf	728055414	64945	2653503	126	951470	6587	19054	8738	16688	488	0	413	0	497	0	0	3	232	0		727819439	64945	2653314	126	856129	6586	19050	8488	16478	507	0	413	0	497	0	0	3	200
KAP_M2867	9159039	18190209719	3527	815	470019014	50547	15364	467315	0	12	MFs without --scf	470019014	50547	467315	38	612078	7667	15364	2861	5133	315	0	68	0	76	2	0	1	60	0		469750180	50547	467085	38	575209	7668	15353	2858	5176	353	0	68	0	76	2	0	2	64
MYR_M5293	10018979	23896655517	3126	1244	740070053	68538	17988	1660215	0	25	MFs without --scf	740070053	68538	1660215	214	988295	7567	17988	9559	18012	539	0	375	0	456	0	0	0	225	0		739909330	68538	1660365	214	925054	7566	17986	9413	17865	565	0	375	0	456	0	0	0	220
MYR_ZOO	5225138	11897313094	3015	1100	261148578	19883	29626	2594367	0	35	MFs without --scf	261148578	19883	2594367	12	339946	1748	29626	3172	6057	249	0	227	1	252	0	0	0	74	0		261079687	19883	2594367	12	315691	1748	29626	3119	6032	263	0	227	1	252	0	0	0	77
ORY_TS217	4817087	8663591531	2495	895	180826123	21452	12857	1197263	0	41	MFs without --scf	180826126	21452	1197263	264	231455	2903	12857	1657	3281	111	0	116	0	127	0	0	0	40	0		180774890	21452	1195923	264	189019	2901	12860	1572	3206	115	0	116	0	127	0	0	0	37
ORY_TS513	1915113	8789196638	7438	2211	190866187	7971	63560	4123431	0	40	MFs without --scf	190866187	7971	4123431	499	230137	473	63560	1525	2955	155	0	162	0	168	0	0	0	39	0		190842153	7971	4124303	501	200318	472	63571	1465	2919	162	0	162	0	168	0	0	0	39
ORY_TS566	1577237	4519591897	4144	1434	179424381	13109	24772	1497312	0	19	MFs without --scf	179424381	13109	1497312	415	251310	1385	24772	1941	3610	124	0	146	0	175	0	0	0	45	0		179391320	13109	1498146	320	189654	1384	24776	1842	3582	138	0	146	0	176	0	0	0	43
PAN_TS471	4107697	9014773731	3106	1029	90530503	4589	63942	2121690	0	95	MFs without --scf	90530503	4589	2121690	500	117669	203	63942	1035	1930	108	0	2	0	4	0	0	0	24	0		90543260	4589	2122203	500	97695	203	63963	979	1853	111	0	2	0	4	0	0	0	23
PAN_TS475	8582342	13275230262	2531	674	103563537	4990	63008	2120352	0	120	MFs without --scf	103563537	4990	2120352	163	139672	259	63008	1143	2071	114	0	1	0	5	0	0	0	23	0		103612982	4990	2121538	163	118133	259	63041	1072	2012	116	0	1	0	5	0	0	0	26
PAN_TS482	2376254	4885217790	2762	1006	24255140	605	216899	2065355	0	195	MFs without --scf	24255140	605	2065355	228	27477	29	173	225	450	28	0	4	0	3	0	0	0	6	0		24264630	605	2065378	228	23776	29	217001	220	450	30	0	4	0	3	0	0	0	6
PAN_TS488	6434225	16493453880	4492	1154	64652644	2693	111913	3295562	0	241	MFs without --scf	64652644	2693	3295562	500	76170	79	1222	689	1330	59	0	2	0	4	0	0	0	17	0		64648100	2693	3295968	501	71912	78	112795	676	1324	58	0	2	0	4	0	0	0	17
PAN_TS489	11883126	20038741609	2714	695	63260375	2275	246471	1993303	0	306	MFs without --scf	63260375	2275	1993303	512	69906	51	246471	662	1296	69	0	1	0	3	0	0	0	17	0		63263778	2275	1993958	512	66516	51	246496	656	1289	70	0	1	0	3	0	0	0	16
PAN_TS525	6600164	9038521132	2303	549	117983314	6698	45098	3476890	0	70	MFs without --scf	117983314	6698	3476890	426	160654	405	45098	1166	2111	102	0	0	0	7	0	0	0	27	0		117975439	6698	3478446	426	130434	404	45079	1092	2017	110	0	0	0	7	0	0	0	28
PRO_TDR7	7780152	17234959928	3378	990	166296395	9722	52402	1956447	0	96	MFs without --scf	166296395	9722	1956447	37	191722	608	52402	1523	2905	102	0	135	0	151	0	0	0	38	0		166270954	9722	1956254	37	175159	607	52464	1479	2897	106	0	135	0	151	0	0	0	39
PRO_TDR17	2301969	13309707432	7887	3232	378459890	11755	71803	2898169	0	32	MFs without --scf	378459890	11755	2898169	463	479617	1068	71803	3675	7018	329	0	202	0	205	0	0	0	88	0		378417278	11755	2898949	463	435762	1068	71819	3613	7058	340	0	202	0	205	0	0	0	100
PRO_TDR22	2616088	17698923102	9223	4020	226770376	6415	74291	3904182	0	77	MFs without --scf	226770376	6415	3904182	485	265236	655	74291	2015	3931	200	0	148	0	154	0	0	0	52	0		226728764	6415	3903842	485	253735	655	74288	1997	3911	210	0	148	0	154	0	0	0	52
PRO_TDR49	1459747	9901463038	8987	4023	183113628	5587	83130	2871499	0	52	MFs without --scf	183113628	5587	2871499	476	224244	460	83130	1756	3439	161	0	130	0	125	0	0	0	46	0		183072381	5587	2871210	476	199122	460	83112	1715	3408	174	0	130	0	125	0	0	0	46
PRO_TDR62	2899512	11675212767	5332	2123	151548660	6700	57549	3261765	0	71	MFs without --scf	151548660	6700	3261765	434	184130	482	57549	1265	2515	98	0	146	0	164	0	0	0	32	0		151595130	6700	3262289	434	158485	482	57550	1215	2468	88	0	146	0	164	0	0	0	31
PRO_TDR67	5439884	12646454799	3544	1037	143589464	11643	26038	1265188	0	80	MFs without --scf	143589464	11643	1265188	107	174219	1049	26038	1397	2658	95	0	111	0	135	0	0	0	37	0		143551387	11643	1265079	107	157263	1049	26038	1371	2629	100	0	111	0	135	0	0	0	37
TAM_M3075	4392809	9034239140	2967	1009	375112420	32300	18756	5156651	0	20	MFs without --scf	375112420	32300	5156651	396	493167	3690	18756	3959	7637	204	0	208	0	241	0	0	1	100	0		374957658	32300	5157154	396	414693	3688	18752	3806	7519	241	0	209	0	241	0	0	1	103
TAM_M5331	9390023	18000261133	2871	924	494468221	45185	17521	3465475	0	29	MFs without --scf	494468221	45185	3465475	178	659384	5284	17521	6448	11698	452	0	311	0	335	0	0	3	137	0		494346577	45185	3465836	181	617145	5283	17516	6316	11577	483	0	311	0	335	0	0	3	154
TAM_M5584	15067134	24639609311	2164	851	534952431	78190	9472	1412460	0	38	MFs without --scf	534952431	78190	1412460	25	719629	10881	9472	7107	13424	419	0	218	0	351	0	0	1	151	0		534863335	78190	1412595	25	682594	10881	9471	6939	13309	431	0	218	0	351	0	0	1	165
Min	1459747	4519591897	1182	447	24255140	605	4524	467315	0	11		24255140	605	467315	12	27477	29	173	225	450	28	0	0	0	3	0	0	0	6	0		24264630	605	467085	12	23776	29	4523	220	450	30	0	0	0	3	0	0	0	6
Max	15770979	24639609311	9223	4023	740070053	78190	246471	5156651	0	306		740070053	78190	5156651	512	988295	15659	246471	9559	18012	539	0	413	1	497	2	0	3	232	0		739909330	78190	5157154	512	925054	15659	246496	9413	17865	565	0	413	1	497	2	0	3	220
Mean	6.46611e+06	1.29974e+10	3833.76	1291.48	2.77915e+08	24935.4	50603.3	2.34288e+06	0	64.5172		2.77915e+08	24935.4	2.34288e+06	275.862	361811	3259.24	39313.1	3029.38	5730.34	208.034	0	144.931	0.0344828	171.345	0.103448	0	0.344828	71	0		2.77831e+08	24935.4	2.34305e+06	272.793	326151	3258.86	50638.9	2949.72	5671.76	221.241	0	145	0.0344828	171.414	0.103448	0	0.37931	73.3448
											NOT POLISHED CONTIGS > 1000 bp																					POLISHED CONTIGS > 1000 bp
											CAB_M2809	329537022	18952	2737958	1000	456175	1627	35415	4517	8374	290	0	263	0	280	0	0	0	112	0		329307000	18953	2738123	1000	386074	1626	35435	4309	8200	310	0	263	0	280	0	0	0	122
											CAB_M2962	257259614	61095	761991	1001	339339	15645	4526	3845	7206	268	0	99	0	148	0	0	0	102	0		257194590	61095	762115	1001	311134	15645	4524	3743	7109	275	0	100	0	148	0	0	0	99
											DASY_M1777	198498412	17923	2161949	1000	277063	2831	17039	1366	2495	97	0	55	0	61	0	0	0	32	0		198286247	17922	2161303	1000	235316	2832	17017	1361	2579	140	0	55	0	61	0	0	0	33
											DASY_M2255	150822039	15762	1345710	1000	204138	2580	14201	983	1812	82	0	30	0	43	1	0	0	30	0		150641968	15761	1345088	1000	181951	2580	14188	1003	1836	92	0	30	0	43	1	0	0	31
											DASY_M2865	392132164	49123	510618	1000	502648	7160	12239	4530	8727	250	0	211	0	248	0	0	0	108	0		391947986	49120	510389	1000	461205	7159	12233	4396	8586	278	0	211	0	249	0	0	0	113
											DASY_M3021	314678373	47382	1699800	1000	404874	7969	9005	3285	6377	227	0	94	0	185	0	0	0	51	0		314576564	47381	1700063	1000	373604	7969	9000	3159	6275	240	0	94	0	185	0	0	0	54
											DASY_VLD165	543812936	31633	3266983	1001	713328	3033	33872	5747	10930	298	0	325	0	365	0	0	1	141	0		543645529	31633	3267073	1001	648407	3032	33863	5606	10803	310	0	325	0	365	0	0	1	138
											DASY_VLD172	727088196	63561	2653503	1000	949609	6562	19104	8715	16565	488	0	413	0	496	0	0	3	208	0		726850330	63559	2653314	1000	854312	6560	19102	8464	16445	507	0	413	0	496	0	0	3	243
											KAP_M2867	467996364	47656	467315	1000	608535	7601	15446	2854	5125	315	0	68	0	76	2	0	1	60	0		467727868	47654	467085	1000	571723	7602	15439	2851	5168	353	0	68	0	76	2	0	2	64
											MYR_M5293	739184852	67260	1660215	1000	986549	7542	18017	9550	17994	538	0	374	0	456	0	0	0	220	0		739022397	67258	1660365	1000	923341	7542	18014	9404	17848	564	0	374	0	456	0	0	0	238
											MYR_ZOO	260500662	18941	2594367	1003	338715	1737	29738	3167	6045	249	0	227	1	252	0	0	0	74	0		260431539	18941	2594367	1003	314478	1737	29736	3116	6021	263	0	227	1	252	0	0	0	77
											ORY_TS217	180401908	20833	1197263	1000	230612	2886	12883	1654	3275	111	0	116	0	127	0	0	0	40	0		180349502	20832	1195923	1000	188196	2885	12885	1569	3200	115	0	116	0	127	0	0	0	37
											ORY_TS513	190790210	7863	4123431	1001	229999	472	63560	1525	2954	155	0	162	0	168	0	0	0	30	0		190766105	7863	4124303	1001	200186	472	63571	1465	2918	162	0	162	0	168	0	0	0	39
											ORY_TS566	179162414	12737	1497312	1001	250801	1379	24879	1941	3610	124	0	146	0	175	0	0	0	45	0		179130650	12738	1498146	1002	189175	1379	24852	1842	3582	138	0	146	0	176	0	0	0	43
											PAN_TS471	90502342	4548	2121690	1004	117620	203	63942	1035	1930	108	0	2	0	4	0	0	0	24	0		90515041	4548	2122203	1003	97652	203	63963	979	1853	111	0	2	0	4	0	0	0	23
											PAN_TS475	103517765	4926	2120352	1001	139589	258	63441	1143	2071	114	0	1	0	5	0	0	0	23	0		103567184	4926	2121538	1001	118051	258	63475	1072	2012	116	0	1	0	5	0	0	0	26
											PAN_TS482	24237133	578	2065355	1008	27440	29	216899	225	450	28	0	4	0	3	0	0	0	6	0		24246616	578	2065378	1007	23739	29	217001	220	450	30	0	4	0	3	0	0	0	6
											PAN_TS488	64636753	2670	3295562	1032	76138	78	112785	689	1330	59	0	2	0	4	0	0	0	17	0		64632194	2670	3295968	1032	71881	78	112795	676	1324	58	0	2	0	4	0	0	0	17
											PAN_TS489	63243588	2252	1993303	1027	69870	51	246471	662	1295	69	0	1	0	3	0	0	0	17	0		63246987	2252	1993958	1027	66481	51	246496	656	1288	70	0	1	0	3	0	0	0	16
											PAN_TS525	117911902	6597	3476890	1020	160512	404	45135	1166	2106	102	0	0	0	7	0	0	0	27	0		117904002	6597	3478446	1020	130296	403	45119	1092	2012	110	0	0	0	7	0	0	0	28
											PRO_TDR7	165874933	9123	1956447	1003	190938	604	52983	1523	2904	102	0	135	0	151	0	0	0	38	0		165850370	9124	1956254	1001	174377	603	53082	1479	2896	106	0	135	0	151	0	0	0	39
											PRO_TDR17	378273837	11496	2898169	1000	479208	1067	71835	3675	7017	329	0	202	0	205	0	0	0	88	0		378231269	11496	2898949	1000	435362	1067	71827	3613	7057	340	0	202	0	205	0	0	0	100
											PRO_TDR22	226641658	6240	3904182	1003	264979	654	74327	2015	3931	200	0	148	0	154	0	0	0	52	0		226600067	6240	3903842	1003	253486	654	74337	1997	3911	210	0	148	0	154	0	0	0	52
											PRO_TDR49	182968131	5378	2871499	1000	223942	459	83246	1756	3439	161	0	130	0	125	0	0	0	46	0		182925912	5377	2871210	1000	198822	459	83168	1715	3408	174	0	130	0	125	0	0	0	46
											PRO_TDR62	151391955	6474	3261765	1003	183809	480	57665	1264	2513	98	0	146	0	164	0	0	0	32	0		151438274	6474	3262289	1003	158177	480	57683	1214	2466	88	0	146	0	164	0	0	0	31
											PRO_TDR67	143086948	10930	1265188	1000	173261	1039	26169	1396	2657	95	0	111	0	135	0	0	0	37	0		143048717	10930	1265079	1000	156343	1039	26169	1370	2628	100	0	111	0	135	0	0	0	37
											TAM_M3075	374769794	31810	5156651	1001	492485	3681	18772	3948	7624	204	0	208	0	241	0	0	1	97	0		374615986	31811	5157154	1000	414036	3679	18773	3795	7506	241	0	209	0	241	0	0	1	92
											TAM_M5331	493856397	44323	3465475	1000	658235	5266	17559	6444	11691	452	0	311	0	335	0	0	3	148	0		493733871	44322	3465836	1000	616005	5265	17558	6312	11570	483	0	311	0	335	0	0	3	154
											TAM_M5584	534253344	77170	1412460	1000	718345	10844	9485	7096	13406	419	0	218	0	351	0	0	1	169	0		534163733	77169	1412595	1000	681333	10844	9484	6928	13291	431	0	218	0	351	0	0	1	190
											Min	24237133	578	467315	1000	27440	29	4526	225	450	28	0	0	0	3	0	0	0	6	0		24246616	578	467085	1000	23739	29	4524	220	450	30	0	0	0	3	0	0	0	6
											Max	739184852	77170	5156651	1032	986549	15645	246471	9550	17994	538	0	413	1	496	2	0	3	220	0		739022397	77169	5157154	1032	923341	15645	246496	9404	17848	564	0	413	1	496	2	0	3	243
											Mean	2.77484e+08	24318.5	2.34288e+06	1003.76	360992	3246.24	50711.7	3024.69	5719.07	208	0	144.897	0.0344828	171.276	0.103448	0	0.344828	71.5172	0		2.774e+08	24318.1	2.34305e+06	1003.62	325350	3245.93	50716.9	2945.03	5663.52	221.207	0	144.966	0.0344828	171.345	0.103448	0	0.37931	75.4483
[truncated: 2 more columns]

## Sheet: S1C_Short-read_assembly
	ALL CONTIGS - assembly_statistics_anvi'o_v7																			CONTIGS > 1000 bp - assembly_statistics_anvi'o_v7
	Prodigal_v2.6.3							#_raw_hmm_hits - HMMER (hmmscan)									#_approximate_genomes (estimated)			Prodigal_v2.6.3							#_raw_hmm_hits - HMMER (hmmscan)									#_approximate_genomes (estimated)
Sample	Total_length_bp	#_contigs	Longest_contig_bp	Shortest_contig_bp	#_genes_prodigal	L50_bp	N50_bp	Archaea76	Bacteria71	Protista83	rRNA_12S	rRNA_16S	rRNA_18S	rRNA_23S	rRNA_28S	rRNA_5S	Archaea	Bacteria	Eukarya	Total_length_bp	#_contigs	Longest_contig_bp	Shortest_contig_bp	#_genes_prodigal	L50_bp	N50_bp	Archaea76	Bacteria71	Protista83	rRNA_12S	rRNA_16S	rRNA_18S	rRNA_23S	rRNA_28S	rRNA_5S	Archaea	Bacteria	Eukarya
CAB_M2809	1124195374	2542564	422977	56	2241427	459369	428	10860	19049	557	0	6	3	41	3	0	3	222	0	350527429	101880	422977	1000	387763	9881	5952	4001	7878	322	0	5	3	39	3	0	0	89	0
CAB_M2962	917946085	1746932	445143	56	2162576	186963	650	14953	26043	741	0	9	3	50	6	0	1	280	0	388250847	97660	445143	1000	436177	7277	8815	5193	10022	421	0	8	3	49	5	0	0	127	0
DASY_M1777	1937093998	5600705	1009019	55	5970502	1664886	310	15741	26625	763	0	12	2	39	8	0	2	220	0	260254560	130136	1009019	1000	332343	31041	1931	2024	3807	242	0	11	2	35	7	0	0	47	0
DASY_M2255	1693245385	5247892	216885	55	4908173	1721235	290	10601	17514	475	0	12	5	39	22	0	3	171	0	152810205	80368	216885	1000	195458	21290	1841	1065	1914	134		9	5	35	21	0	0	27	0
DASY_M2865	1382171266	3339437	224963	55	3233191	648069	418	13878	24506	537	0	7	3	39	11	0	1	253	0	402554277	153111	224963	1000	486809	29165	3160	4284	8237	311	0	6	3	38	11	0	0	112	0
DASY_M3021	1897022079	4446926	135030	56	3578095	1069561	465	10803	18531	401	0	5	1	32	4	0	3	146	0	381612571	166991	135030	1000	435522	30983	2621	2986	5617	224	0	4	1	30	4	0	0	54	0
DASY_VLD165	1166752344	2444557	503400	56	2195243	382301	484	10170	18263	428	0	12	1	62	3	0	1	211	0	405727632	103211	503400	1000	429138	8544	8156	3881	7770	247	0	12	1	60	3	0	1	100	0
DASY_VLD172	921697413	1416748	474431	56	1897153	124052	997	13833	25268	603	0	13	2	69	4	0	3	314	0	460440755	123643	474431	1000	499987	11124	7101	5341	10428	371	0	12	1	67	3	0	3	154	0
KAP_M2867	1527948331	4813595	185100	55	5019449	1597939	282	13020	21936	537	0	7	4	31	15	0	4	216	1	139932616	77570	185100	1000	182664	22117	1735	1173	1994	178	0	5	4	29	15	0	1	30	0
MYR_M5293	1078877172	2122713	405625	56	2549448	272347	597	16525	29218	677	0	9	2	53	5	0	0	296	0	431996355	129843	405625	1000	496661	14501	5096	5457	10648	387	0	8	2	48	4	0	0	122	0
MYR_ZOO	392862134	576780	315558	56	785988	47818	1117	5243	9628	378	0	10	1	44	0	0	0	107	0	204543914	55503	315558	1000	219044	5637	6781	2104	4291	215	0	10	1	42	0	0	0	57	0
ORY_TS217	477285128	680661	382895	56	932120	38640	1484	6513	11554	368	0	14	1	52	1	0	0	134	0	267082471	62310	382895	1000	277737	5507	9536	2566	5070	215	0	14	1	50	1	0	0	73	0
ORY_TS513	1072454024	2154923	1509768	56	2605178	273219	556	12508	22295	845	0	9	6	60	11	0	5	207	1	421282914	113579	1509768	1000	477605	9691	6879	3180	6280	447	0	9	6	56	11	0	1	78	0
ORY_TS566	676656091	1177515	404891	56	1471401	100552	816	9371	16967	502	0	20	2	55	3	0	1	192	0	316390951	76177	404891	1000	338028	6581	8967	3040	6029	267	0	18	2	53	3	0	0	83	0
PAN_TS471	212228511	386773	1280140	56	438840	24718	738	2086	3574	206	0	7	1	13	4	0	0	48	0	98582097	15869	1280140	1000	103876	754	20412	985	1834	116	0	6	1	11	4	0	0	23	0
PAN_TS475	165338237	249286	1026950	56	325351	7679	1865	1875	3200	147	0	4	4	15	3	0	0	33	0	93092944	15507	1026950	1000	98757	687	21351	882	1660	103	0	4	4	14	3	0	0	20	0
PAN_TS482	82297281	158752	1076132	56	188845	14977	619	1020	1796	72	0	5	1	8	2	0	0	21	0	35406625	7531	1076132	1000	39111	217	17894	361	692	46	0	4	1	7	2	0	0	10	0
PAN_TS488	126178884	247158	1424254	56	303122	18723	600	1675	2928	112	0	4	2	15	1	0	0	29	0	55629497	8853	1424254	1000	59285	202	40559	596	1137	65	0	4	2	15	1	0	0	15	0
PAN_TS489	85130054	112358	906920	56	161904	676	11742	1004	1844	85	0	7	1	14	1	0	0	22	0	51415125	5020	906920	1000	51402	149	75570	484	983	63	0	6	1	14	1	0	0	12	0
PAN_TS525	403827423	637605	861251	56	841144	54163	972	4416	7299	308	0	6	2	24	4	0	0	76	0	200104747	52327	861251	1000	221323	4727	6717	1691	3077	204	0	6	2	20	3	0	0	43	0
PRO_TDR7	280252229	480507	4338156	56	589051	25680	1014	3761	6677	203	0	10	2	34	4	0	2	71	0	140594170	26144	438156	1000	143914	1865	15791	1275	2526	101	0	8	2	33	4	0	0	34	0
PRO_TDR17	734634893	1269615	969151	56	1641451	127269	786	8854	15753	569	0	15	5	66	14	0	0	195	0	332885385	88186	969151	1000	381424	6748	7917	3498	6865	324	0	12	5	64	12	0	0	97	0
PRO_TDR22	512961812	803455	619528	56	1069447	51419	1198	6086	10861	486	0	6	4	47	5	0	1	139	1	271496235	65168	619528	1000	303232	5030	2597	2579	5070	308	0	4	4	44	3	0	0	69	0
PRO_TDR49	433957385	682848	393174	56	908696	39121	1294	4817	8883	293	0	9	1	48	0	0	0	97	0	234633621	54709	393174	1000	261471	3846	10404	2184	4322	211	0	7	1	48	0	0	0	60	0
PRO_TDR62	286178670	519183	402439	56	621082	30319	866	4115	7189	200	0	12	3	30	3	0	3	81	0	138748297	25645	402439	1000	141062	2041	14223	1261	2520	113	0	12	2	28	2	0	0	32	0
PRO_TDR67	244533814	398299	276293	56	519109	17207	1379	3466	6142	162	0	12	1	31	2	0	1	77	0	130113953	23939	276293	1000	133704	1983	14063	1106	2164	92	0	11	1	28	1	0	0	30	0
TAM_M3075	944988657	1707667	1033849	55	1740566	164949	697	9498	17249	477	0	13	2	50	2	0	1	206	0	420207190	101697	1033849	1000	440718	7776	9443	4014	8037	316	0	13	2	50	2	0	1	104	0
TAM_M5331	956092703	2137088	416668	56	2323616	376634	445	13624	24070	738	0	14	4	40	13	0	7	250	1	301618159	90373	416668	1000	349281	8432	5790	3810	7192	333	0	14	3	40	10	0	2	99	0
TAM_M5584	1360758556	3192176	335734	55	2619928	724485	429	11393	20304	490	0	6	4	46	11	0	5	210	0	317915176	96867	335734	1000	359867	9292	5637	3818	7433	260	0	6	3	45	10	0	0	88	0
Min	82297281	112358	135030	55	161904	676	282	1004	1796	72	0	4	1	8	0	0	0	21	0	35406625	5020	135030	1000	39111	149	1735	361	692	46	0	4	1	7	0	0	0	10	0
Max	1937093998	5600705	4338156	56	5970502	1721235	11742	16525	29218	845	0	20	6	69	22	0	7	314	1	460440755	166991	1509768	1000	499987	31041	75570	5457	10648	447	0	18	6	67	21	0	3	154	0
Mean	7.96399e+08	1.76878e+06	758494	55.7931	1856624	353964	1156.48	8334.79	14660.9	426.207	0	9.48276	2.51724	39.5517	5.68966	0	1.62069	156	0.137931	2.55374e+08	74131.6	624011	1000	285633	9209.93	11963.4	2580.66	5017.14	228.828	0	8.55172	2.37931	37.6552	5.13793	0	0.310345	65.1379	0

## Sheet: S1D_All_bins_nodRep_long-reads
	BIN_QUALITY anvi'o v7						BIN_TAXONOMY anvi'o v7
bin name	domain	confidence	% completion	% redundancy	#_splits	total length (bp)	total_#_scgs	#_supporting_scgs	t_domain	t_phylum	t_class	t_order	t_family	t_genus	t_species
CAB_M2809_bins_100	BLANK	0.9	0	0	12	243611	1	1	Bacteria	Firmicutes	Clostridia	Lachnospirales	Lachnospiraceae	Faecalimonas	Faecalimonas sp000209385
CAB_M2809_bins_101	BACTERIA	0.8	84.51	4.23	122	2477776	12	5	Bacteria	Firmicutes	Clostridia	Lachnospirales	Lachnospiraceae	Acetatifactor	None
CAB_M2809_bins_102	BACTERIA	0.2	16.9	1.41	45	652634	3	2	Bacteria	Firmicutes	Clostridia	Oscillospirales	Oscillospiraceae	Oscillibacter	Oscillibacter sp900554425
CAB_M2809_bins_103	BACTERIA	0.3	29.58	0	48	1016457	4	4	Bacteria	None	None	None	None	None	None
CAB_M2809_bins_104	BLANK	1	0	0	11	205239	0	0	None	None	None	None	None	None	None
CAB_M2809_bins_105	BACTERIA	0.4	47.89	0	116	2258920	7	6	Bacteria	Firmicutes	Clostridia	Christensenellales	CAG-74	SFFH01	None
CAB_M2809_bins_106	BLANK	0.7	0	0	19	379803	2	2	Bacteria	Firmicutes	Clostridia	Lachnospirales	Lachnospiraceae	Acetatifactor	None
CAB_M2809_bins_107	BLANK	0.7	0	0	92	1156802	1	1	Bacteria	Firmicutes	Clostridia	Oscillospirales	Oscillospiraceae	None	None
CAB_M2809_bins_108	BLANK	0.8	0	0	23	488074	3	3	Bacteria	Firmicutes	Clostridia	Christensenellales	CAG-74	Firm-11	None
CAB_M2809_bins_109	BACTERIA	1	90.14	1.41	88	1765275	18	9	Bacteria	Firmicutes	Clostridia	TANB77	CAG-508	CAG-245	CAG-245 sp000435175
CAB_M2809_bins_10	BLANK	0.8	0	0	14	204702	3	3	Bacteria	Bacteroidota	Bacteroidia	Bacteroidales	Bacteroidaceae	Prevotella	None
CAB_M2809_bins_110	BLANK	0.9	0	0	28	627845	1	1	Bacteria	Firmicutes	Clostridia	Oscillospirales	Oscillospiraceae	CAG-110	CAG-110 sp900554625
CAB_M2809_bins_111	BACTERIA	0.4	40.85	4.23	58	1001097	5	5	Bacteria	Firmicutes	Clostridia	Oscillospirales	Acutalibacteraceae	CAG-180	None
CAB_M2809_bins_112	BACTERIA	1	95.77	1.41	128	2623352	18	5	Bacteria	Firmicutes	Clostridia	Lachnospirales	Lachnospiraceae	Bariatricus	Bariatricus comes
CAB_M2809_bins_113	BLANK	1	0	0	33	417615	0	0	None	None	None	None	None	None	None
CAB_M2809_bins_114	BACTERIA	0.6	57.75	0	79	1683208	13	12	Bacteria	Firmicutes	Clostridia	Oscillospirales	Oscillospiraceae	CAG-110	None
CAB_M2809_bins_115	BACTERIA	0.7	70.42	4.23	91	1312880	15	13	Bacteria	Firmicutes	Clostridia	Lachnospirales	Lachnospiraceae	CAG-81	None
CAB_M2809_bins_116	BLANK	1	0	0	22	233684	0	0	None	None	None	None	None	None	None
CAB_M2809_bins_117	BLANK	1	0	0	16	281933	0	0	None	None	None	None	None	None	None
CAB_M2809_bins_118	BACTERIA	1	98.59	2.82	124	2685938	3	3	Bacteria	Firmicutes	Clostridia	Oscillospirales	None	None	None
CAB_M2809_bins_119	BACTERIA	1	98.59	1.41	97	1947551	8	3	Bacteria	Firmicutes	Clostridia	Oscillospirales	Ruminococcaceae	UBA866	UBA866 sp900543295
CAB_M2809_bins_11	BACTERIA	0.5	45.07	1.41	12	201409	10	10	Bacteria	Bacteroidota	Bacteroidia	Bacteroidales	Muribaculaceae	None	None
CAB_M2809_bins_120	BLANK	1	0	0	33	280786	0	0	None	None	None	None	None	None	None
CAB_M2809_bins_121	BLANK	1	0	0	28	308147	1	1	Bacteria	Firmicutes	Clostridia	Lachnospirales	Lachnospiraceae	Clostridium	Clostridium symbiosum
CAB_M2809_bins_122	BLANK	0.8	0	0	24	510469	0	0	None	None	None	None	None	None	None
CAB_M2809_bins_123	BACTERIA	0.3	38.03	1.41	101	1554449	2	2	Bacteria	Firmicutes	Clostridia	Lachnospirales	Lachnospiraceae	None	None
CAB_M2809_bins_124	BACTERIA	0.7	70.42	0	64	1327628	5	5	Bacteria	Bacteroidota	Bacteroidia	Bacteroidales	Muribaculaceae	None	None
CAB_M2809_bins_125	BLANK	0.8	0	0	24	429202	1	1	Bacteria	Bacteroidota	Bacteroidia	Bacteroidales	Bacteroidaceae	Prevotella	Prevotella sp900315635
CAB_M2809_bins_126	BLANK	0.8	0	0	23	391380	2	2	Bacteria	Firmicutes	Clostridia	Oscillospirales	Butyricicoccaceae	Butyricicoccus	Butyricicoccus sp900547195
CAB_M2809_bins_127	BLANK	1	0	0	17	291289	0	0	None	None	None	None	None	None	None
CAB_M2809_bins_128	BLANK	0.7	0	0	63	1166513	2	2	Bacteria	Bacteroidota	Bacteroidia	Bacteroidales	Bacteroidaceae	Prevotellamassilia	Prevotellamassilia sp900539625
CAB_M2809_bins_129	BLANK	1	0	0	16	331457	0	0	None	None	None	None	None	None	None
CAB_M2809_bins_12	BLANK	0.9	0	0	49	705470	0	0	None	None	None	None	None	None	None
CAB_M2809_bins_130	BACTERIA	1	100	0	119	2421254	9	5	Bacteria	Firmicutes	Clostridia	Oscillospirales	Ruminococcaceae	Ruminococcus	None
CAB_M2809_bins_131	BLANK	0.9	0	0	31	598725	1	1	Bacteria	Bacteroidota	Bacteroidia	Bacteroidales	Bacteroidaceae	Prevotella	None
CAB_M2809_bins_132	BACTERIA	0.3	22.54	7.04	65	876460	0	0	None	None	None	None	None	None	None
CAB_M2809_bins_133	BLANK	1	0	0	11	250461	0	0	None	None	None	None	None	None	None
CAB_M2809_bins_134	BACTERIA	0.9	88.73	84.51	242	5069207	35	32	Bacteria	Firmicutes	Clostridia	Oscillospirales	Oscillospiraceae	CAG-110	None
CAB_M2809_bins_135	BLANK	0.8	0	0	65	857959	2	2	Bacteria	Firmicutes	Clostridia	Oscillospirales	Oscillospiraceae	CAG-110	None
CAB_M2809_bins_136	BACTERIA	0.3	42.25	2.82	103	1418378	6	6	Bacteria	Firmicutes	Clostridia	Oscillospirales	Ruminococcaceae	Anaerofilum	Anaerofilum sp002160015
CAB_M2809_bins_137	BACTERIA	0.5	46.48	0	53	1072797	13	13	Bacteria	Firmicutes	Clostridia	Oscillospirales	Oscillospiraceae	CAG-110	None
CAB_M2809_bins_138	BACTERIA	0.4	42.25	9.86	91	1905547	6	5	Bacteria	Firmicutes	Clostridia	Oscillospirales	Oscillospiraceae	CAG-110	None
CAB_M2809_bins_139	BACTERIA	1	94.37	98.59	343	4815751	37	37	Bacteria	Firmicutes	Bacilli	Erysipelotrichales	Erysipelatoclostridiaceae	None	None
CAB_M2809_bins_13	BACTERIA	0.5	49.3	7.04	111	1696065	9	3	Bacteria	Firmicutes	Clostridia	Oscillospirales	Oscillospiraceae	UMGS1872	UMGS1872 sp900549475
CAB_M2809_bins_140	BACTERIA	1	100	198.59	444	8827817	60	17	Bacteria	Firmicutes	Clostridia	Lachnospirales	Lachnospiraceae	Faecalimonas	Faecalimonas nexilis
CAB_M2809_bins_141	BACTERIA	0.8	80.28	0	97	2122240	14	13	Bacteria	Firmicutes	Clostridia	Oscillospirales	Oscillospiraceae	CAG-110	None
CAB_M2809_bins_142	BACTERIA	0.8	80.28	11.27	150	3019483	15	15	Bacteria	Firmicutes	Clostridia	Oscillospirales	Oscillospiraceae	None	None
CAB_M2809_bins_143	BACTERIA	0.6	60.56	1.41	65	1422387	14	8	Bacteria	Firmicutes	Clostridia	Lachnospirales	Lachnospiraceae	UBA9414	UBA9414 sp003458885
CAB_M2809_bins_144	BACTERIA	0.6	71.83	0	93	1924435	16	16	Bacteria	None	None	None	None	None	None
CAB_M2809_bins_145	BACTERIA	0.2	16.9	0	31	660419	2	2	Bacteria	Firmicutes	Clostridia	Oscillospirales	Oscillospiraceae	CAG-110	None
CAB_M2809_bins_146	BACTERIA	0.4	43.66	0	19	414515	9	9	Bacteria	Firmicutes	Clostridia	Oscillospirales	Oscillospiraceae	None	None
CAB_M2809_bins_14	BACTERIA	0.9	83.1	0	100	2049765	11	10	Bacteria	Firmicutes	Bacilli	Erysipelotrichales	Erysipelotrichaceae	Traorella	Traorella massiliensis
CAB_M2809_bins_15	BLANK	1	0	0	10	236897	1	1	Bacteria	Firmicutes	Clostridia	Oscillospirales	Oscillospiraceae	Pseudoflavonifractor	Pseudoflavonifractor capillosus
CAB_M2809_bins_16	BACTERIA	0.5	49.3	1.41	35	722363	13	7	Bacteria	Bacteroidota	Bacteroidia	Bacteroidales	Muribaculaceae	CAG-485	CAG-485 sp001701295
CAB_M2809_bins_17	BLANK	0.8	0	0	34	721612	2	2	Bacteria	Firmicutes	Clostridia	Oscillospirales	Oscillospiraceae	CAG-110	CAG-110 sp900554625
CAB_M2809_bins_18	BLANK	0.8	0	0	32	529351	0	0	None	None	None	None	None	None	None
CAB_M2809_bins_19	BACTERIA	1	100	2.82	145	2928055	18	5	Bacteria	Firmicutes	Clostridia	Lachnospirales	Lachnospiraceae	Bariatricus	Bariatricus comes
CAB_M2809_bins_1	BACTERIA	0.2	19.72	0	19	389084	0	0	None	None	None	None	None	None	None
CAB_M2809_bins_20	BLANK	0.7	0	0	19	311186	8	8	Bacteria	None	None	None	None	None	None
CAB_M2809_bins_21	BLANK	0.9	0	0	33	414126	1	1	Bacteria	Firmicutes	Bacilli	Erysipelotrichales	Erysipelatoclostridiaceae	Erysipelatoclostridium	None
CAB_M2809_bins_22	BACTERIA	0.4	46.48	1.41	63	1351198	5	5	Bacteria	Firmicutes	Clostridia	Christensenellales	CAG-74	Firm-11	None
CAB_M2809_bins_23	BACTERIA	0.8	80.28	0	82	1784753	13	10	Bacteria	Actinobacteriota	Coriobacteriia	Coriobacteriales	Eggerthellaceae	Slackia	None
CAB_M2809_bins_24	BACTERIA	1	98.59	0	121	2498688	15	5	Bacteria	Firmicutes	Clostridia	Lachnospirales	Lachnospiraceae	CAG-510	CAG-510 sp900551115
CAB_M2809_bins_25	BLANK	1	0	0	11	213803	0	0	None	None	None	None	None	None	None
CAB_M2809_bins_26	BACTERIA	0.7	63.38	9.86	51	928304	17	17	Bacteria	Firmicutes	Clostridia	Lachnospirales	Lachnospiraceae	None	None
CAB_M2809_bins_27	BACTERIA	0.2	30.99	2.82	88	1097575	3	3	Bacteria	Firmicutes	Clostridia	Oscillospirales	Acutalibacteraceae	UMGS263	UMGS263 sp900540535
CAB_M2809_bins_28	BACTERIA	0.4	33.8	1.41	49	1065737	4	4	Bacteria	Firmicutes	Clostridia	Oscillospirales	Oscillospiraceae	None	None
CAB_M2809_bins_29	BACTERIA	0.2	21.13	0	70	1145139	2	2	Bacteria	Firmicutes	Clostridia	None	None	None	None
CAB_M2809_bins_2	BACTERIA	1	98.59	0	130	2620787	15	15	Bacteria	Firmicutes	Clostridia	Lachnospirales	Lachnospiraceae	None	None
CAB_M2809_bins_30	BACTERIA	0.4	33.8	4.23	39	529173	13	12	Bacteria	Firmicutes	Clostridia	Lachnospirales	Lachnospiraceae	Blautia	None
CAB_M2809_bins_31	BACTERIA	1	95.77	1.41	121	2477459	16	6	Bacteria	Firmicutes	Clostridia	Lachnospirales	Lachnospiraceae	CAG-127	CAG-127 sp002493625
CAB_M2809_bins_32	BLANK	1	0	0	18	288466	0	0	None	None	None	None	None	None	None
CAB_M2809_bins_33	BACTERIA	1	94.37	0	94	1894403	10	10	Bacteria	Firmicutes	Clostridia	Oscillospirales	Ruminococcaceae	None	None
CAB_M2809_bins_34	BLANK	0.9	0	0	94	1277379	1	1	Bacteria	Firmicutes	Clostridia	Lachnospirales	Lachnospiraceae	UBA9502	None
CAB_M2809_bins_35	BACTERIA	0.9	84.51	74.65	214	2916648	17	6	Bacteria	Firmicutes	Clostridia	TANB77	CAG-508	CAG-269	CAG-269 sp001916055
CAB_M2809_bins_36	BACTERIA	0.6	56.34	2.82	133	2026028	6	6	Bacteria	Firmicutes	Clostridia	Lachnospirales	Lachnospiraceae	Coprococcus	None
CAB_M2809_bins_37	BLANK	0.8	0	0	45	732816	0	0	None	None	None	None	None	None	None
CAB_M2809_bins_38	BLANK	0.8	0	0	75	1248311	1	1	Bacteria	Bacteroidota	Bacteroidia	Bacteroidales	Bacteroidaceae	Prevotella	Prevotella sp001275135
CAB_M2809_bins_39	BLANK	1	0	0	20	271804	0	0	None	None	None	None	None	None	None
CAB_M2809_bins_3	BLANK	1	0	0	11	237361	0	0	None	None	None	None	None	None	None
CAB_M2809_bins_40	BLANK	0.8	0	0	12	266223	1	1	Bacteria	Firmicutes	Clostridia	Oscillospirales	Ruminococcaceae	Ruminococcus	Ruminococcus sp002362175
CAB_M2809_bins_41	BLANK	1	0	0	49	494323	0	0	None	None	None	None	None	None	None
CAB_M2809_bins_42	BACTERIA	0.2	35.21	9.86	125	1890780	2	2	Bacteria	Firmicutes	Clostridia	Oscillospirales	Oscillospiraceae	CAG-110	None
CAB_M2809_bins_43	BLANK	1	0	0	41	452849	0	0	None	None	None	None	None	None	None
CAB_M2809_bins_44	BACTERIA	0.6	63.38	2.82	79	1256547	14	14	Bacteria	Firmicutes	Clostridia	Oscillospirales	Oscillospiraceae	None	None
CAB_M2809_bins_45	BACTERIA	0.9	91.55	1.41	130	2607556	18	10	Bacteria	Firmicutes	Clostridia	Lachnospirales	Lachnospiraceae	CAG-510	CAG-510 sp900551115
CAB_M2809_bins_46	BLANK	0.8	0	0	24	482938	0	0	None	None	None	None	None	None	None
CAB_M2809_bins_47	BACTERIA	0.5	43.66	0	19	315676	12	6	Bacteria	Bacteroidota	Bacteroidia	Bacteroidales	Bacteroidaceae	Prevotellamassilia	Prevotellamassilia sp002933955
CAB_M2809_bins_48	BLANK	0.9	0	0	15	334473	1	1	Bacteria	Firmicutes	Clostridia	Oscillospirales	Oscillospiraceae	NK3B98	NK3B98 sp900545815
CAB_M2809_bins_49	BACTERIA	0.4	40.85	5.63	58	1129298	3	3	Bacteria	Firmicutes	Clostridia	Lachnospirales	Lachnospiraceae	UBA9414	UBA9414 sp003458885
CAB_M2809_bins_4	BACTERIA	0.9	88.73	12.68	136	2738123	16	14	Bacteria	Firmicutes	Clostridia	Lachnospirales	Lachnospiraceae	None	None
CAB_M2809_bins_50	BACTERIA	0.9	78.87	22.54	103	2138983	20	8	Bacteria	Firmicutes	Clostridia	Oscillospirales	Oscillospiraceae	UMGS1872	UMGS1872 sp900549475
CAB_M2809_bins_51	BLANK	0.7	0	0	38	483428	4	2	Bacteria	Firmicutes	Clostridia	Oscillospirales	Acutalibacteraceae	UMGS263	UMGS263 sp900540535
CAB_M2809_bins_52	BLANK	1	0	0	16	252541	0	0	None	None	None	None	None	None	None
CAB_M2809_bins_53	BACTERIA	1	98.59	2.82	113	2340363	3	3	Bacteria	Firmicutes	Clostridia	Oscillospirales	Acutalibacteraceae	None	None
CAB_M2809_bins_54	BACTERIA	0.9	88.73	0	94	1999619	10	4	Bacteria	Firmicutes	Clostridia	Oscillospirales	Acutalibacteraceae	UBA6857	UBA6857 sp002451715
CAB_M2809_bins_55	BLANK	1	0	0	17	356305	0	0	None	None	None	None	None	None	None
CAB_M2809_bins_56	BLANK	1	0	0	19	211425	0	0	None	None	None	None	None	None	None
CAB_M2809_bins_57	BACTERIA	0.7	64.79	14.08	157	2802924	17	16	Bacteria	Firmicutes	Clostridia	Oscillospirales	Oscillospiraceae	CAG-110	None
CAB_M2809_bins_58	BACTERIA	0.6	63.38	14.08	182	2973467	13	4	Bacteria	Firmicutes	Clostridia	Christensenellales	CAG-74	UBA11524	UBA11524 sp000437595
CAB_M2809_bins_59	BACTERIA	1	95.77	7.04	164	2888649	22	14	Bacteria	Firmicutes	Peptococcia	Peptococcales	Peptococcaceae	UBA7185	UBA7185 sp900556545
CAB_M2809_bins_5	BLANK	0.9	0	0	16	349197	2	2	Bacteria	Firmicutes	Bacilli	Erysipelotrichales	Erysipelotrichaceae	Traorella	Traorella massiliensis
CAB_M2809_bins_60	BLANK	0.8	0	0	78	1226032	2	2	Bacteria	Firmicutes	Clostridia	Oscillospirales	Acutalibacteraceae	CAG-180	None
CAB_M2809_bins_61	BACTERIA	1	90.14	336.62	402	8202757	58	12	Bacteria	Firmicutes	Clostridia	TANB77	CAG-508	UBA7001	UBA7001 sp900553685
CAB_M2809_bins_62	BACTERIA	0.9	78.87	15.49	104	2014792	12	11	Bacteria	Firmicutes	Clostridia	Oscillospirales	Acutalibacteraceae	CAG-180	None
CAB_M2809_bins_63	BACTERIA	0.9	87.32	30.99	219	2849597	10	10	Bacteria	Firmicutes	Clostridia	Lachnospirales	Lachnospiraceae	None	None
CAB_M2809_bins_64	BLANK	1	0	0	39	817574	0	0	None	None	None	None	None	None	None
CAB_M2809_bins_65	BACTERIA	1	94.37	0	108	2166283	20	13	Bacteria	Firmicutes	Clostridia	Lachnospirales	Anaerotignaceae	Anaerotignum	Anaerotignum sp004557645
CAB_M2809_bins_66	BACTERIA	0.5	52.11	0	38	725679	12	12	Bacteria	Bacteroidota	Bacteroidia	Bacteroidales	Bacteroidaceae	Prevotella	None
CAB_M2809_bins_67	BACTERIA	1	94.37	0	107	2316974	11	8	Bacteria	Firmicutes	Clostridia	Oscillospirales	Oscillospiraceae	CAG-110	None
CAB_M2809_bins_68	BLANK	0.8	0	0	26	232817	1	1	Bacteria	Firmicutes	Clostridia	Oscillospirales	Acutalibacteraceae	None	None
CAB_M2809_bins_69	BACTERIA	0.2	23.94	1.41	59	1220517	1	1	Bacteria	Firmicutes	Clostridia	Christensenellales	CAG-74	UMGS1600	UMGS1600 sp900553315
CAB_M2809_bins_6	BLANK	0.8	0	0	84	971092	3	3	Bacteria	Firmicutes	Clostridia	Lachnospirales	Lachnospiraceae	None	None
CAB_M2809_bins_70	BACTERIA	1	100	7.04	202	4081314	23	22	Bacteria	Bacteroidota	Bacteroidia	Bacteroidales	Bacteroidaceae	Bacteroides	None
CAB_M2809_bins_71	BACTERIA	0.8	78.87	7.04	147	3107971	14	14	Bacteria	Firmicutes	Clostridia	Lachnospirales	Lachnospiraceae	None	None
CAB_M2809_bins_72	BLANK	0.9	0	0	13	303188	0	0	None	None	None	None	None	None	None
CAB_M2809_bins_73	BLANK	1	0	0	25	279784	0	0	None	None	None	None	None	None	None
CAB_M2809_bins_74	BACTERIA	1	100	0	115	2306637	13	13	Bacteria	Firmicutes	Clostridia	Lachnospirales	Lachnospiraceae	None	None
CAB_M2809_bins_75	BLANK	0.8	0	0	35	257982	2	2	Bacteria	Firmicutes	Clostridia	Lachnospirales	Lachnospiraceae	None	None
CAB_M2809_bins_76	BACTERIA	0.4	43.66	0	33	721365	10	9	Bacteria	Firmicutes	Clostridia	Christensenellales	CAG-74	Firm-11	Firm-11 sp900550955
CAB_M2809_bins_77	BACTERIA	0.8	78.87	7.04	80	1448934	15	4	Bacteria	Firmicutes	Clostridia	Oscillospirales	Acutalibacteraceae	Eubacterium	Eubacterium sp900555015
CAB_M2809_bins_78	BACTERIA	0.4	45.07	7.04	142	2812065	8	8	Bacteria	Firmicutes	Clostridia	Lachnospirales	Lachnospiraceae	Roseburia	None
CAB_M2809_bins_79	BACTERIA	0.4	46.48	2.82	85	1665726	8	8	Bacteria	Firmicutes	Clostridia	Oscillospirales	Oscillospiraceae	None	None
CAB_M2809_bins_7	BACTERIA	0.3	28.17	1.41	52	1033734	1	1	Bacteria	Bacteroidota	Bacteroidia	Bacteroidales	Muribaculaceae	CAG-485	None
CAB_M2809_bins_80	BACTERIA	0.5	54.93	1.41	100	2260803	3	3	Bacteria	Firmicutes	Clostridia	Lachnospirales	Lachnospiraceae	None	None
CAB_M2809_bins_81	BACTERIA	0.4	42.25	2.82	46	526539	12	6	Bacteria	Firmicutes	Clostridia	Oscillospirales	Ruminococcaceae	Negativibacillus	Negativibacillus sp900547015
CAB_M2809_bins_82	BLANK	1	0	0	16	265842	1	1	Bacteria	Firmicutes	Clostridia	Lachnospirales	Lachnospiraceae	Agathobacter	Agathobacter sp900548765
CAB_M2809_bins_83	BACTERIA	0.2	28.17	7.04	98	852216	2	2	Bacteria	Firmicutes	Negativicutes	Acidaminococcales	Acidaminococcaceae	Phascolarctobacterium	None
CAB_M2809_bins_84	BACTERIA	0.2	22.54	1.41	86	979717	1	1	Bacteria	Firmicutes	Clostridia	None	None	None	None
CAB_M2809_bins_85	BACTERIA	1	100	0	103	2125190	7	7	Bacteria	Firmicutes	Clostridia	Oscillospirales	Ruminococcaceae	None	None
CAB_M2809_bins_86	BACTERIA	0.8	84.51	5.63	133	2775114	14	12	Bacteria	Firmicutes	Clostridia	Lachnospirales	Lachnospiraceae	Blautia	None
CAB_M2809_bins_87	BLANK	0.8	0	0	54	1058412	3	2	Bacteria	Firmicutes	Clostridia	Oscillospirales	Acutalibacteraceae	Ruminococcus	Ruminococcus bromii
CAB_M2809_bins_88	BACTERIA	0.7	74.65	38.03	99	1790911	15	15	Bacteria	Firmicutes	Clostridia	None	None	None	None
CAB_M2809_bins_89	BACTERIA	0.3	54.93	4.23	107	1897206	8	5	Bacteria	Firmicutes	Clostridia	Oscillospirales	Butyricicoccaceae	Butyricicoccus	Butyricicoccus sp900547195
CAB_M2809_bins_8	BLANK	0.9	0	0	20	336429	0	0	None	None	None	None	None	None	None
CAB_M2809_bins_90	BLANK	0.8	0	0	15	239200	2	2	Bacteria	Bacteroidota	Bacteroidia	Bacteroidales	Bacteroidaceae	Prevotella	None
CAB_M2809_bins_91	BLANK	0.7	0	0	117	1551372	4	4	Bacteria	Firmicutes	Clostridia	Lachnospirales	Lachnospiraceae	Roseburia	None
CAB_M2809_bins_92	BACTERIA	0.8	87.32	1.41	91	1725564	15	6	Bacteria	Firmicutes	Clostridia	Oscillospirales	Ruminococcaceae	Ruminococcus	Ruminococcus flavefaciens
CAB_M2809_bins_93	BACTERIA	0.5	59.15	9.86	290	3473779	12	9	Bacteria	Bacteroidota	Bacteroidia	Bacteroidales	Bacteroidaceae	Bacteroides	None
CAB_M2809_bins_94	BACTERIA	1	95.77	108.45	226	4616487	30	30	Bacteria	Firmicutes	Clostridia	Peptostreptococcales	Anaerovoracaceae	None	None
CAB_M2809_bins_95	BACTERIA	0.3	38.03	2.82	92	1577439	1	1	Bacteria	Firmicutes	Bacilli	Lactobacillales	Lactobacillaceae	Limosilactobacillus	Limosilactobacillus gastricus
CAB_M2809_bins_96	BACTERIA	0.5	46.48	0	45	901422	11	11	Bacteria	Firmicutes	Clostridia	Oscillospirales	Oscillospiraceae	CAG-110	None
CAB_M2809_bins_97	BACTERIA	0.2	32.39	14.08	101	1752277	3	3	Bacteria	Firmicutes	Clostridia	Lachnospirales	Lachnospiraceae	None	None
CAB_M2809_bins_98	BLANK	1	0	0	79	1045374	0	0	None	None	None	None	None	None	None
CAB_M2809_bins_99	BLANK	0.8	0	0	16	360347	2	2	Bacteria	Bacteroidota	Bacteroidia	Bacteroidales	Muribaculaceae	CAG-485	CAG-485 sp004553095
CAB_M2809_bins_9	BACTERIA	1	98.59	288.73	1439	19254966	73	73	Bacteria	Firmicutes	None	None	None	None	None
CAB_M2962_bins_10	BACTERIA	1	95.77	4.23	108	1859631	7	6	Bacteria	Firmicutes	Clostridia	Oscillospirales	Oscillospiraceae	CAG-110	None
CAB_M2962_bins_11	BLANK	0.9	0	0	69	309174	0	0	None	None	None	None	None	None	None
CAB_M2962_bins_12	BLANK	0.8	0	0	115	570480	0	0	None	None	None	None	None	None	None
CAB_M2962_bins_13	BACTERIA	1	94.37	1.41	106	2195122	4	4	Bacteria	Firmicutes	Clostridia	Oscillospirales	Acutalibacteraceae	None	None
CAB_M2962_bins_14	BACTERIA	0.3	33.8	1.41	187	1039873	3	3	Bacteria	Firmicutes	Clostridia	Oscillospirales	Acutalibacteraceae	None	None
CAB_M2962_bins_15	BACTERIA	0.9	83.1	1.41	83	1802625	15	13	Bacteria	Firmicutes	Clostridia	Oscillospirales	Oscillospiraceae	CAG-110	None
CAB_M2962_bins_16	BACTERIA	0.6	63.38	0	45	975894	12	9	Bacteria	Firmicutes	Clostridia	Oscillospirales	Oscillospiraceae	CAG-110	None
CAB_M2962_bins_17	BACTERIA	0.4	38.03	5.63	171	1535521	6	6	Bacteria	Firmicutes	None	None	None	None	None
CAB_M2962_bins_18	BLANK	1	0	0	34	217696	1	1	Bacteria	Firmicutes	Clostridia	Oscillospirales	Acutalibacteraceae	CAG-180	None
CAB_M2962_bins_19	BLANK	0.9	0	0	86	366143	1	1	Bacteria	Firmicutes	Clostridia	TANB77	CAG-508	UMGS1663	UMGS1663 sp900553865
CAB_M2962_bins_1	BLANK	0.9	0	0	65	371711	1	1	Bacteria	Firmicutes	Clostridia	Christensenellales	CAG-74	Firm-11	Firm-11 sp900550955
CAB_M2962_bins_20	BLANK	0.9	0	0	93	417413	0	0	None	None	None	None	None	None	None
CAB_M2962_bins_21	BLANK	0.9	0	0	45	214300	2	2	Bacteria	Firmicutes	Clostridia	Oscillospirales	Acutalibacteraceae	Ruminococcus	Ruminococcus sp003521625
CAB_M2962_bins_22	BLANK	0.9	0	0	97	420327	1	1	Bacteria	Firmicutes	Clostridia	TANB77	CAG-508	UBA7001	UBA7001 sp900553685
CAB_M2962_bins_23	BACTERIA	0.8	78.87	33.8	745	4168064	11	3	Bacteria	Firmicutes	Clostridia	Lachnospirales	Lachnospiraceae	CAG-45	None
CAB_M2962_bins_24	BLANK	0.9	0	0	99	501774	1	1	Bacteria	Firmicutes	Clostridia	Lachnospirales	Lachnospiraceae	None	None
CAB_M2962_bins_25	BACTERIA	0.3	28.17	2.82	181	980519	3	3	Bacteria	Firmicutes	Clostridia	None	None	None	None
CAB_M2962_bins_26	BLANK	0.8	0	0	61	280191	4	3	Bacteria	Firmicutes	Clostridia	Lachnospirales	Lachnospiraceae	Blautia	None
CAB_M2962_bins_27	BACTERIA	0.2	22.54	0	59	1128621	5	4	Bacteria	Firmicutes	Clostridia	Oscillospirales	Oscillospiraceae	CAG-110	CAG-110 sp900554625
CAB_M2962_bins_28	BACTERIA	1	97.18	1.41	124	2528032	15	15	Bacteria	Firmicutes	Clostridia	Lachnospirales	Lachnospiraceae	None	None
CAB_M2962_bins_29	BLANK	1	0	0	17	339546	0	0	None	None	None	None	None	None	None
CAB_M2962_bins_2	BLANK	0.9	0	0	73	699293	2	2	Bacteria	Firmicutes	Clostridia	Christensenellales	CAG-74	Firm-11	None
CAB_M2962_bins_30	BACTERIA	0.4	33.8	2.82	235	1349916	5	5	Bacteria	Actinobacteriota	Coriobacteriia	Coriobacteriales	Eggerthellaceae	None	None
CAB_M2962_bins_31	BACTERIA	0.2	22.54	11.27	323	1126821	3	3	Bacteria	Firmicutes	Bacilli	Erysipelotrichales	Erysipelatoclostridiaceae	None	None
CAB_M2962_bins_32	BACTERIA	0.5	53.52	9.86	326	2103379	7	7	Bacteria	Firmicutes	Clostridia	Lachnospirales	Lachnospiraceae	None	None
CAB_M2962_bins_33	BLANK	0.9	0	0	139	604102	0	0	None	None	None	None	None	None	None
CAB_M2962_bins_34	BLANK	0.9	0	0	149	751145	0	0	None	None	None	None	None	None	None
CAB_M2962_bins_35	BACTERIA	0.4	39.44	5.63	393	2133405	5	5	Bacteria	Firmicutes	Clostridia	None	None	None	None
CAB_M2962_bins_36	BACTERIA	0.3	28.17	4.23	230	1085170	5	2	Bacteria	Firmicutes	Clostridia	Oscillospirales	Oscillospiraceae	UMGS1872	UMGS1872 sp900549475
CAB_M2962_bins_37	BACTERIA	0.7	70.42	7.04	347	2469555	17	16	Bacteria	Firmicutes	Clostridia	Lachnospirales	Lachnospiraceae	Blautia	None
CAB_M2962_bins_38	BLANK	0.8	0	0	76	294081	0	0	None	None	None	None	None	None	None
CAB_M2962_bins_39	BACTERIA	0.4	40.85	11.27	171	933559	7	7	Bacteria	Firmicutes	Clostridia	Oscillospirales	Oscillospiraceae	None	None
CAB_M2962_bins_3	BLANK	0.9	0	0	29	600385	0	0	None	None	None	None	None	None	None
CAB_M2962_bins_40	BACTERIA	0.4	42.25	7.04	236	1788218	4	4	Bacteria	Firmicutes	Clostridia	Lachnospirales	Lachnospiraceae	CAG-45	None
CAB_M2962_bins_41	BACTERIA	0.6	64.79	0	146	2186930	7	2	Bacteria	Firmicutes	Clostridia	Lachnospirales	Lachnospiraceae	Faecalimonas	Faecalimonas sp000209385
CAB_M2962_bins_42	BLANK	0.9	0	0	296	1137778	3	3	Bacteria	Firmicutes	Clostridia	Lachnospirales	Lachnospiraceae	None	None
CAB_M2962_bins_43	BACTERIA	0.4	45.07	0	188	1219862	7	4	Bacteria	Firmicutes	Clostridia	Oscillospirales	Oscillospiraceae	CAG-103	CAG-103 sp004556965
CAB_M2962_bins_44	BACTERIA	0.3	32.39	14.08	272	1314006	2	2	Bacteria	Firmicutes	Bacilli	RF39	CAG-1000	UBA11963	UBA11963 sp002362595
CAB_M2962_bins_45	BACTERIA	0.5	56.34	9.86	202	1862329	9	9	Bacteria	None	None	None	None	None	None
CAB_M2962_bins_46	BLANK	0.9	0	0	46	261835	2	2	Bacteria	Firmicutes	Clostridia	Peptostreptococcales	Anaerovoracaceae	CAG-145	None
CAB_M2962_bins_47	BLANK	0.8	0	0	52	300884	2	2	Bacteria	Firmicutes	Clostridia	Oscillospirales	Oscillospiraceae	None	None
CAB_M2962_bins_48	BLANK	0.9	0	0	57	247903	3	2	Bacteria	Firmicutes	Clostridia	Lachnospirales	Lachnospiraceae	Blautia	None
CAB_M2962_bins_49	BLANK	1	0	0	26	350058	0	0	None	None	None	None	None	None	None
CAB_M2962_bins_4	BLANK	0.9	0	0	8	205085	0	0	None	None	None	None	None	None	None
CAB_M2962_bins_50	BACTERIA	0.9	84.51	12.68	220	1902046	19	3	Bacteria	Firmicutes	Clostridia	Lachnospirales	Lachnospiraceae	Bariatricus	Bariatricus comes
CAB_M2962_bins_51	BACTERIA	0.5	54.93	18.31	271	2035612	9	3	Bacteria	Firmicutes	Clostridia	Oscillospirales	Oscillospiraceae	CAG-110	CAG-110 sp900554625
CAB_M2962_bins_52	BACTERIA	0.8	73.24	57.75	357	1929631	5	5	Bacteria	Firmicutes	Bacilli	None	None	None	None
CAB_M2962_bins_53	BLANK	0.8	0	0	145	803322	3	3	Bacteria	Firmicutes	Clostridia	Lachnospirales	Lachnospiraceae	None	None
CAB_M2962_bins_54	BLANK	0.9	0	0	51	211996	1	1	Bacteria	Firmicutes	Clostridia	Lachnospirales	Lachnospiraceae	Blautia	None
CAB_M2962_bins_55	BACTERIA	0.3	25.35	1.41	177	823010	3	2	Bacteria	Firmicutes	Clostridia	Christensenellales	CAG-74	UBA11524	UBA11524 sp000437595
CAB_M2962_bins_56	BLANK	0.9	0	0	77	404779	0	0	None	None	None	None	None	None	None
CAB_M2962_bins_57	BACTERIA	0.7	59.15	7.04	221	1451778	7	5	Bacteria	Firmicutes	Dehalobacteriia	UBA7702	UBA7702	UBA7702	UBA7702 sp002482535
CAB_M2962_bins_58	BACTERIA	0.5	53.52	43.66	389	3984582	9	7	Bacteria	Firmicutes	Clostridia	Oscillospirales	Oscillospiraceae	CAG-110	CAG-110 sp900554625
CAB_M2962_bins_59	BACTERIA	0.7	47.89	1.41	73	380600	0	0	None	None	None	None	None	None	None
CAB_M2962_bins_5	BLANK	1	0	0	37	230648	0	0	None	None	None	None	None	None	None
CAB_M2962_bins_60	BACTERIA	0.6	52.11	8.45	172	965679	1	1	Bacteria	Firmicutes	Bacilli	RF39	CAG-822	CAG-884	CAG-884 sp000433875
CAB_M2962_bins_61	BACTERIA	0.3	38.03	8.45	223	1207311	2	2	Bacteria	Firmicutes	Clostridia	Oscillospirales	Acutalibacteraceae	CAG-180	None
CAB_M2962_bins_62	BLANK	0.7	0	0	127	546369	2	2	Bacteria	Firmicutes	Clostridia	None	None	None	None
CAB_M2962_bins_63	BLANK	1	0	0	38	261440	1	1	Bacteria	Firmicutes	Clostridia	Lachnospirales	Lachnospiraceae	Faecalimonas	Faecalimonas sp900551895
CAB_M2962_bins_64	BLANK	0.9	0	0	81	369924	2	2	Bacteria	Firmicutes	Clostridia	Oscillospirales	Acutalibacteraceae	CAG-488	None
CAB_M2962_bins_65	BLANK	1	0	0	85	320715	0	0	None	None	None	None	None	None	None
CAB_M2962_bins_66	BACTERIA	0.3	32.39	0	222	1264548	4	4	Bacteria	Firmicutes	Clostridia	Lachnospirales	Lachnospiraceae	None	None
CAB_M2962_bins_67	BLANK	1	0	0	18	325056	0	0	None	None	None	None	None	None	None
CAB_M2962_bins_68	BLANK	0.8	0	0	56	244816	1	1	Bacteria	Firmicutes	Clostridia	Peptostreptococcales	Anaerovoracaceae	UBA1191	UBA1191 sp900549125
CAB_M2962_bins_69	BLANK	1	0	0	106	444121	0	0	None	None	None	None	None	None	None
CAB_M2962_bins_6	BLANK	1	0	0	33	200859	0	0	None	None	None	None	None	None	None
CAB_M2962_bins_70	BACTERIA	0.3	25.35	1.41	96	577768	3	3	Bacteria	Firmicutes	Clostridia	Oscillospirales	Oscillospiraceae	None	None
CAB_M2962_bins_71	BACTERIA	0.5	59.15	1.41	270	2415231	8	7	Bacteria	Firmicutes	Clostridia	Lachnospirales	Lachnospiraceae	Blautia	None
CAB_M2962_bins_72	BLANK	1	0	0	36	206506	1	1	Bacteria	Firmicutes	Clostridia	Lachnospirales	Lachnospiraceae	None	None
CAB_M2962_bins_73	BLANK	0.8	0	0	149	995993	2	2	Bacteria	Firmicutes	Clostridia	Lachnospirales	Lachnospiraceae	Bariatricus	None
CAB_M2962_bins_74	BLANK	0.9	0	0	52	226846	0	0	None	None	None	None	None	None	None
CAB_M2962_bins_75	BLANK	0.7	0	0	64	311652	2	2	Bacteria	Firmicutes	Clostridia	Oscillospirales	Ruminococcaceae	UBA866	UBA866 sp900543295
CAB_M2962_bins_76	BACTERIA	0.6	61.97	39.44	466	2930407	10	10	Bacteria	Firmicutes	None	None	None	None	None
CAB_M2962_bins_77	BLANK	0.9	0	0	123	494992	1	1	Bacteria	Firmicutes	Clostridia	Lachnospirales	Lachnospiraceae	Schaedlerella	Schaedlerella sp002320245
CAB_M2962_bins_78	BACTERIA	0.3	36.62	1.41	235	1519297	5	5	Bacteria	Firmicutes	Clostridia	Lachnospirales	Lachnospiraceae	None	None
CAB_M2962_bins_79	BLANK	0.9	0	0	69	356292	0	0	None	None	None	None	None	None	None
CAB_M2962_bins_7	BACTERIA	0.3	39.44	0	293	1173203	6	4	Bacteria	Firmicutes	Bacilli	Erysipelotrichales	Erysipelotrichaceae	Traorella	Traorella massiliensis
CAB_M2962_bins_80	BACTERIA	0.5	49.3	7.04	425	2004396	7	6	Bacteria	Firmicutes	Clostridia	Lachnospirales	Lachnospiraceae	Eubacterium	None
CAB_M2962_bins_81	BACTERIA	1	92.96	250.7	1680	7293991	35	7	Bacteria	Firmicutes	Clostridia	TANB77	CAG-508	CAG-245	CAG-245 sp000435175
CAB_M2962_bins_82	BACTERIA	0.8	85.92	273.24	2414	8898024	32	4	Bacteria	Firmicutes	Clostridia	TANB77	CAG-508	UBA7001	UBA7001 sp900553685
CAB_M2962_bins_83	BACTERIA	0.4	45.07	5.63	168	1356722	3	2	Bacteria	Firmicutes	Clostridia	Christensenellales	CAG-74	Firm-11	Firm-11 sp900550955
CAB_M2962_bins_84	BLANK	0.9	0	0	46	265013	0	0	None	None	None	None	None	None	None
CAB_M2962_bins_85	BLANK	0.8	0	0	41	699944	3	3	Bacteria	Firmicutes	Clostridia	Lachnospirales	Lachnospiraceae	None	None
CAB_M2962_bins_86	BACTERIA	0.3	33.8	5.63	188	1182075	3	3	Bacteria	Firmicutes	Clostridia	Oscillospirales	Acutalibacteraceae	Ruminococcus	None
CAB_M2962_bins_87	BACTERIA	0.5	50.7	4.23	114	1443497	7	2	Bacteria	Firmicutes	Clostridia	Lachnospirales	Lachnospiraceae	Bariatricus	Bariatricus comes
CAB_M2962_bins_88	BACTERIA	0.9	84.51	7.04	165	1892600	13	9	Bacteria	Actinobacteriota	Coriobacteriia	Coriobacteriales	Eggerthellaceae	Slackia	None
CAB_M2962_bins_89	BACTERIA	0.2	22.54	5.63	241	1080510	3	2	Bacteria	Firmicutes	Clostridia	Oscillospirales	Oscillospiraceae	Flavonifractor	None
CAB_M2962_bins_8	BACTERIA	0.4	38.03	0	54	1101374	1	1	Bacteria	Firmicutes	Clostridia	Oscillospirales	Acutalibacteraceae	None	None
CAB_M2962_bins_90	BLANK	0.9	0	0	45	249384	1	1	Bacteria	Firmicutes	Clostridia	Oscillospirales	Oscillospiraceae	CAG-110	CAG-110 sp900554625
CAB_M2962_bins_91	BACTERIA	0.4	40.85	0	214	1564798	3	3	Bacteria	Firmicutes	Clostridia	Lachnospirales	Lachnospiraceae	None	None
CAB_M2962_bins_92	BACTERIA	0.3	30.99	2.82	127	588844	1	1	Bacteria	Firmicutes	Bacilli	RF39	CAG-611	CAG-877	CAG-877 sp900552495
CAB_M2962_bins_93	BLANK	0.8	0	0	42	211386	0	0	None	None	None	None	None	None	None
CAB_M2962_bins_94	BACTERIA	0.5	42.25	0	27	567866	2	2	Bacteria	Firmicutes	Clostridia	Oscillospirales	None	None	None
CAB_M2962_bins_95	BLANK	0.7	0	0	56	232211	1	1	Bacteria	Firmicutes	Clostridia	Lachnospirales	Lachnospiraceae	Acetitomaculum	Acetitomaculum ruminis
CAB_M2962_bins_96	BACTERIA	0.4	33.8	2.82	158	641016	5	3	Bacteria	Firmicutes	Clostridia	Clostridiales	Clostridiaceae	Clostridium	Clostridium sp001403635
CAB_M2962_bins_97	BACTERIA	0.3	23.94	1.41	121	622128	2	2	Bacteria	Firmicutes	Clostridia	Lachnospirales	Lachnospiraceae	Blautia	None
CAB_M2962_bins_9	BACTERIA	0.5	67.61	1.41	194	1458395	3	3	Bacteria	Firmicutes	Clostridia	Oscillospirales	Ruminococcaceae	None	None
DASY_M1777_bins_1	BLANK	1	0	0	19	210638	0	0	None	None	None	None	None	None	None
DASY_M1777_bins_2	BACTERIA	0.9	92.96	2.82	205	3867497	18	18	Bacteria	Firmicutes	Clostridia	Lachnospirales	Lachnospiraceae	Blautia	None
DASY_M1777_bins_3	BACTERIA	0.9	84.51	2.82	57	1101643	11	6	Bacteria	Proteobacteria	Gammaproteobacteria	Diplorickettsiales	Diplorickettsiaceae	Rickettsiella	Rickettsiella isopodorum
DASY_M1777_bins_4	BACTERIA	1	97.18	1.41	291	5177990	22	15	Bacteria	Proteobacteria	Alphaproteobacteria	Rhizobiales	Rhizobiaceae	Mesorhizobium	Mesorhizobium sp001705425
DASY_M1777_bins_5	BLANK	1	0	0	35	280060	0	0	None	None	None	None	None	None	None
DASY_M1777_bins_6	BLANK	0.8	0	0	33	495793	3	3	Bacteria	Firmicutes	Clostridia	Lachnospirales	Lachnospiraceae	None	None
DASY_M1777_bins_7	BACTERIA	1	98.59	109.86	293	5484674	35	35	Bacteria	Firmicutes	Clostridia	None	None	None	None
DASY_M1777_bins_8	BACTERIA	0.6	49.3	0	57	804223	15	13	Bacteria	Firmicutes	Bacilli	Lactobacillales	Enterococcaceae	Enterococcus	Enterococcus faecalis
DASY_M2255_bins_10	BLANK	0.8	0	0	42	228443	3	3	Bacteria	Firmicutes	Clostridia	Christensenellales	CAG-74	SFFH01	None
DASY_M2255_bins_11	BACTERIA	0.3	45.07	9.86	901	9649947	9	3	Bacteria	Proteobacteria	Alphaproteobacteria	Rhizobiales	Xanthobacteraceae	Pseudolabrys	Pseudolabrys taiwanensis
DASY_M2255_bins_12	BLANK	1	0	0	12	239505	0	0	None	None	None	None	None	None	None
DASY_M2255_bins_13	BACTERIA	0.2	23.94	0	49	786210	1	1	Bacteria	Firmicutes	Clostridia	Lachnospirales	Lachnospiraceae	Ruminococcus	Ruminococcus sp002361775
DASY_M2255_bins_14	BLANK	1	0	0	21	251967	0	0	None	None	None	None	None	None	None
DASY_M2255_bins_15	BACTERIA	0.6	57.75	0	61	1276414	14	13	Bacteria	Firmicutes	Clostridia	Lachnospirales	Lachnospiraceae	Ruminococcus	None
DASY_M2255_bins_16	BACTERIA	1	97.18	7.04	402	8210715	22	21	Bacteria	Proteobacteria	Alphaproteobacteria	Rhizobiales	Xanthobacteraceae	Bradyrhizobium	None
DASY_M2255_bins_1	BLANK	1	0	0	46	272012	0	0	None	None	None	None	None	None	None
DASY_M2255_bins_2	BACTERIA	0.2	23.94	0	137	1088860	3	3	Bacteria	Firmicutes	Clostridia	Lachnospirales	Lachnospiraceae	Blautia	None
DASY_M2255_bins_3	BACTERIA	0.9	88.73	1.41	104	1686023	13	10	Bacteria	Actinobacteriota	Coriobacteriia	Coriobacteriales	Eggerthellaceae	Slackia	None
DASY_M2255_bins_4	BACTERIA	0.2	18.31	5.63	92	560083	5	5	Bacteria	Firmicutes	Clostridia	Oscillospirales	Oscillospiraceae	CAG-110	None
DASY_M2255_bins_5	BLANK	0.9	0	0	119	1050754	2	2	Bacteria	Firmicutes	Clostridia	Lachnospirales	Lachnospiraceae	None	None
DASY_M2255_bins_6	BLANK	0.9	0	0	69	560505	0	0	None	None	None	None	None	None	None
DASY_M2255_bins_7	BLANK	0.8	0	0	85	628498	2	2	Bacteria	Firmicutes	Clostridia	Lachnospirales	Lachnospiraceae	None	None
DASY_M2255_bins_8	BLANK	0.8	0	0	77	979719	2	2	Bacteria	Firmicutes	Bacilli	Paenibacillales	Paenibacillaceae	Paenibacillus	None
DASY_M2255_bins_9	BACTERIA	0.3	38.03	1.41	329	3604357	8	7	Bacteria	Proteobacteria	Alphaproteobacteria	Rhizobiales	Rhizobiaceae	Mesorhizobium	None
DASY_M2865_bins_100	BLANK	0.7	0	0	48	1066832	4	4	Bacteria	Firmicutes	Clostridia	Lachnospirales	Lachnospiraceae	Faecalimonas	None
DASY_M2865_bins_101	BACTERIA	0.3	30.99	0	49	965211	3	3	Bacteria	Firmicutes	Clostridia	Oscillospirales	Acutalibacteraceae	UMGS263	UMGS263 sp900540535
DASY_M2865_bins_102	BLANK	0.9	0	0	20	428067	2	2	Bacteria	Firmicutes	Clostridia	Oscillospirales	Acutalibacteraceae	CAG-180	None
DASY_M2865_bins_103	BACTERIA	0.2	36.62	1.41	153	1236167	1	1	Bacteria	Firmicutes	Bacilli	Erysipelotrichales	Erysipelotrichaceae	Dielma	None
DASY_M2865_bins_104	BLANK	0.8	0	0	55	553985	2	2	Bacteria	Firmicutes	Clostridia	Lachnospirales	Lachnospiraceae	None	None
DASY_M2865_bins_105	BLANK	0.7	0	0	55	549021	2	2	Bacteria	Firmicutes	Clostridia	Lachnospirales	Lachnospiraceae	None	None
DASY_M2865_bins_106	BLANK	0.9	0	0	40	358026	3	2	Bacteria	Firmicutes	Clostridia	Lachnospirales	Anaerotignaceae	Anaerotignum	Anaerotignum sp004557645
DASY_M2865_bins_107	BLANK	1	0	0	30	383282	0	0	None	None	None	None	None	None	None
DASY_M2865_bins_108	BACTERIA	0.8	69.01	1.41	110	1670161	9	6	Bacteria	Firmicutes	Clostridia	Lachnospirales	Lachnospiraceae	Blautia	None
DASY_M2865_bins_109	BACTERIA	0.2	26.76	1.41	120	950375	1	1	Bacteria	Firmicutes	Clostridia	Lachnospirales	None	None	None
DASY_M2865_bins_10	BLANK	0.7	0	0	81	641047	0	0	None	None	None	None	None	None	None
DASY_M2865_bins_110	BLANK	1	0	0	24	207731	0	0	None	None	None	None	None	None	None
DASY_M2865_bins_111	BLANK	0.8	0	0	41	474915	2	2	Bacteria	Firmicutes	Bacilli	Erysipelotrichales	Erysipelotrichaceae	None	None
DASY_M2865_bins_112	BACTERIA	0.3	32.39	15.49	124	1667088	6	6	Bacteria	Firmicutes	Clostridia	Oscillospirales	Oscillospiraceae	CAG-110	None
DASY_M2865_bins_113	BLANK	0.8	0	0	28	587839	1	1	Bacteria	Firmicutes	Clostridia	Oscillospirales	Oscillospiraceae	CAG-110	None
DASY_M2865_bins_114	BACTERIA	0.5	54.93	8.45	101	1594709	7	6	Bacteria	Firmicutes	Clostridia	Oscillospirales	Acutalibacteraceae	Eubacterium	None
DASY_M2865_bins_115	BACTERIA	0.5	57.75	56.34	299	4698786	14	14	Bacteria	Firmicutes	None	None	None	None	None
DASY_M2865_bins_116	BACTERIA	0.6	56.34	1.41	91	1950754	4	2	Bacteria	Firmicutes	Clostridia	Oscillospirales	Acutalibacteraceae	UMGS263	UMGS263 sp900540535
DASY_M2865_bins_117	BLANK	0.8	0	0	115	978562	3	3	Bacteria	Firmicutes	Clostridia	Lachnospirales	Lachnospiraceae	Blautia	None
DASY_M2865_bins_118	BACTERIA	0.7	64.79	29.58	130	2733845	9	9	Bacteria	Firmicutes	Bacilli	Erysipelotrichales	None	None	None
DASY_M2865_bins_119	BACTERIA	0.9	97.18	677.46	1312	23000132	132	132	Bacteria	None	None	None	None	None	None
DASY_M2865_bins_11	BLANK	1	0	0	50	419631	0	0	None	None	None	None	None	None	None
DASY_M2865_bins_120	BACTERIA	1	88.73	83.1	263	2453982	33	26	Bacteria	Firmicutes	Bacilli	RF39	CAG-611	CAG-877	CAG-877 sp900552495
DASY_M2865_bins_121	BACTERIA	0.9	92.96	23.94	630	8086192	22	18	Bacteria	Proteobacteria	Alphaproteobacteria	Rhizobiales	Xanthobacteraceae	Bradyrhizobium	None
DASY_M2865_bins_122	BACTERIA	0.3	33.8	0	70	1403992	1	1	Bacteria	Firmicutes	Clostridia	Lachnospirales	Lachnospiraceae	Ruminococcus	Ruminococcus sp000432335
DASY_M2865_bins_123	BACTERIA	0.3	29.58	0	74	1056652	4	3	Bacteria	Firmicutes	Clostridia	Oscillospirales	Acutalibacteraceae	UMGS263	UMGS263 sp900540535
DASY_M2865_bins_124	BACTERIA	0.6	66.2	2.82	74	1587647	13	4	Bacteria	Firmicutes	Clostridia	Oscillospirales	Oscillospiraceae	CAG-110	CAG-110 sp900554625
DASY_M2865_bins_125	BACTERIA	0.3	40.85	7.04	150	2254651	4	4	Bacteria	Firmicutes	Clostridia	Lachnospirales	Lachnospiraceae	UBA9414	UBA9414 sp003458885
DASY_M2865_bins_126	BACTERIA	0.2	18.31	2.82	47	648662	0	0	None	None	None	None	None	None	None
DASY_M2865_bins_127	BLANK	1	0	0	44	312083	0	0	None	None	None	None	None	None	None
DASY_M2865_bins_128	BLANK	1	0	0	23	233446	0	0	None	None	None	None	None	None	None
DASY_M2865_bins_129	BACTERIA	0.5	53.52	2.82	73	1515625	9	9	Bacteria	None	None	None	None	None	None
DASY_M2865_bins_12	BACTERIA	0.4	38.03	14.08	284	2240559	3	3	Bacteria	Firmicutes	Bacilli	Erysipelotrichales	Erysipelotrichaceae	Traorella	Traorella massiliensis
DASY_M2865_bins_13	BACTERIA	1	91.55	232.39	1119	8137864	39	39	Bacteria	Firmicutes	None	None	None	None	None
DASY_M2865_bins_14	BLANK	0.8	0	0	36	274242	2	2	Bacteria	Firmicutes	Clostridia	Lachnospirales	Lachnospiraceae	Schaedlerella	None
DASY_M2865_bins_15	BLANK	0.9	0	0	37	280573	1	1	Bacteria	Firmicutes	Clostridia	Oscillospirales	Oscillospiraceae	Evtepia	None
DASY_M2865_bins_16	BLANK	1	0	0	32	346807	0	0	None	None	None	None	None	None	None
DASY_M2865_bins_17	BACTERIA	0.2	15.49	1.41	47	655387	1	1	Bacteria	Firmicutes	Bacilli	Erysipelotrichales	Erysipelatoclostridiaceae	Erysipelatoclostridium	None
DASY_M2865_bins_18	BLANK	1	0	0	25	246292	0	0	None	None	None	None	None	None	None
DASY_M2865_bins_19	BLANK	1	0	0	9	206986	0	0	None	None	None	None	None	None	None
DASY_M2865_bins_1	BLANK	0.9	0	0	62	587218	3	2	Bacteria	Firmicutes	Peptococcia	Peptococcales	Peptococcaceae	UBA7185	UBA7185 sp900556545
DASY_M2865_bins_20	BACTERIA	1	84.51	5.63	96	1816351	13	3	Bacteria	Firmicutes	Bacilli	RF39	CAG-611	UBA3789	UBA3789 sp900543055
DASY_M2865_bins_21	BACTERIA	0.2	36.62	0	43	869670	9	9	Bacteria	Firmicutes	Clostridia	Oscillospirales	Oscillospiraceae	CAG-110	None
DASY_M2865_bins_22	BLANK	0.9	0	0	48	317444	2	2	Bacteria	Firmicutes	Bacilli	Erysipelotrichales	Erysipelatoclostridiaceae	Erysipelatoclostridium	None
DASY_M2865_bins_23	BLANK	0.9	0	0	18	231363	2	2	Bacteria	Firmicutes	Clostridia	Oscillospirales	Oscillospiraceae	CAG-110	None
DASY_M2865_bins_24	BLANK	0.9	0	0	14	290608	1	1	Bacteria	Firmicutes	Clostridia	Oscillospirales	Acutalibacteraceae	UMGS263	UMGS263 sp900540535
DASY_M2865_bins_25	BLANK	1	0	0	24	222974	0	0	None	None	None	None	None	None	None
DASY_M2865_bins_26	BLANK	1	0	0	18	350955	0	0	None	None	None	None	None	None	None
DASY_M2865_bins_27	BACTERIA	1	94.37	1.41	102	2131557	11	10	Bacteria	Firmicutes	Bacilli	Erysipelotrichales	Erysipelatoclostridiaceae	Beduini	Beduini massiliensis
DASY_M2865_bins_28	BACTERIA	0.5	43.66	0	18	366423	3	3	Bacteria	Firmicutes	Clostridia	Oscillospirales	Oscillospiraceae	None	None
DASY_M2865_bins_29	BACTERIA	0.4	49.3	73.24	372	4579658	5	3	Bacteria	Firmicutes	Bacilli	Erysipelotrichales	Erysipelotrichaceae	Dielma	None
DASY_M2865_bins_2	BLANK	1	0	0	21	426498	0	0	None	None	None	None	None	None	None
DASY_M2865_bins_30	BACTERIA	0.5	52.11	7.04	84	1614010	4	2	Bacteria	Firmicutes	Clostridia	Oscillospirales	Acutalibacteraceae	UBA1691	UBA1691 sp900549825
DASY_M2865_bins_31	BLANK	0.9	0	0	24	400430	0	0	None	None	None	None	None	None	None
DASY_M2865_bins_32	BLANK	0.8	0	0	39	399111	0	0	None	None	None	None	None	None	None
DASY_M2865_bins_33	BACTERIA	0.6	59.15	1.41	94	1851467	9	9	Bacteria	Firmicutes	Clostridia	Lachnospirales	Lachnospiraceae	None	None
DASY_M2865_bins_34	BLANK	0.9	0	0	27	216852	1	1	Bacteria	Firmicutes	Clostridia	Lachnospirales	Lachnospiraceae	UBA9414	UBA9414 sp003458885
DASY_M2865_bins_35	BACTERIA	0.3	38.03	1.41	90	963413	2	2	Bacteria	Firmicutes	Clostridia	Oscillospirales	Acutalibacteraceae	None	None
DASY_M2865_bins_36	BLANK	0.8	0	0	51	427247	1	1	Bacteria	Firmicutes	Clostridia	Christensenellales	CAG-74	SFFH01	None
DASY_M2865_bins_37	BLANK	1	0	0	12	207122	0	0	None	None	None	None	None	None	None
DASY_M2865_bins_38	BLANK	1	0	0	41	250752	0	0	None	None	None	None	None	None	None
DASY_M2865_bins_39	BLANK	0.9	0	0	29	344233	1	1	Bacteria	Firmicutes	Clostridia	Oscillospirales	Acutalibacteraceae	CAG-180	None
DASY_M2865_bins_3	BACTERIA	0.7	69.01	0	102	2165233	6	2	Bacteria	Firmicutes	Clostridia	Oscillospirales	Acutalibacteraceae	UMGS263	UMGS263 sp900540535
DASY_M2865_bins_40	BACTERIA	0.3	47.89	1.41	86	1623925	9	9	Bacteria	Firmicutes	Clostridia	Oscillospirales	Oscillospiraceae	CAG-110	None
DASY_M2865_bins_41	BLANK	0.7	0	0	46	633915	1	1	Bacteria	Firmicutes	Clostridia	Oscillospirales	Acutalibacteraceae	CAG-180	CAG-180 sp004555265
DASY_M2865_bins_42	BACTERIA	0.4	46.48	5.63	131	2530962	5	5	Bacteria	Firmicutes	Clostridia	Lachnospirales	Lachnospiraceae	None	None
DASY_M2865_bins_43	BLANK	0.8	0	0	38	320667	2	2	Bacteria	Firmicutes	Clostridia	Oscillospirales	Oscillospiraceae	CAG-110	None
DASY_M2865_bins_44	BLANK	1	0	0	18	263395	1	1	Bacteria	Firmicutes	Clostridia	Lachnospirales	Lachnospiraceae	Ruminococcus	None
DASY_M2865_bins_45	BACTERIA	0.4	45.07	21.13	335	3770611	7	3	Bacteria	Firmicutes	Clostridia	Lachnospirales	Lachnospiraceae	Ruminococcus	Ruminococcus sp000432335
DASY_M2865_bins_46	BACTERIA	0.3	30.99	4.23	131	1649063	5	3	Bacteria	Firmicutes	Clostridia	Lachnospirales	Lachnospiraceae	2022-02-14	14-2 sp001940225
DASY_M2865_bins_47	BACTERIA	0.3	22.54	0	33	728501	2	2	Bacteria	Firmicutes	Clostridia	Oscillospirales	Acutalibacteraceae	None	None
DASY_M2865_bins_48	BACTERIA	0.4	42.25	0	57	1222490	2	2	Bacteria	Firmicutes	Clostridia	Lachnospirales	Lachnospiraceae	None	None
DASY_M2865_bins_49	BLANK	0.9	0	0	30	660050	1	1	Bacteria	Firmicutes	Clostridia	Lachnospirales	Lachnospiraceae	Eubacterium	Eubacterium sp004562765
DASY_M2865_bins_4	BLANK	0.8	0	0	11	246594	3	2	Bacteria	Firmicutes	Clostridia	Oscillospirales	Acutalibacteraceae	UMGS263	UMGS263 sp900540535
DASY_M2865_bins_50	BLANK	0.9	0	0	81	765890	0	0	None	None	None	None	None	None	None
DASY_M2865_bins_51	BLANK	1	0	0	32	311009	0	0	None	None	None	None	None	None	None
DASY_M2865_bins_52	BACTERIA	0.8	80.28	0	66	1317096	8	8	Bacteria	Firmicutes	Bacilli	RF39	CAG-433	CAG-594	None
DASY_M2865_bins_53	BLANK	1	0	0	40	244530	0	0	None	None	None	None	None	None	None
DASY_M2865_bins_54	BACTERIA	0.3	39.44	7.04	86	1448310	8	8	Bacteria	Firmicutes	Clostridia	Oscillospirales	Oscillospiraceae	CAG-110	None
DASY_M2865_bins_55	BLANK	0.9	0	0	64	519431	1	1	Bacteria	Firmicutes	Clostridia	Lachnospirales	Lachnospiraceae	992a	992a sp001940245
DASY_M2865_bins_56	BLANK	0.8	0	0	92	949395	1	1	Bacteria	Firmicutes	Clostridia	Lachnospirales	Lachnospiraceae	Blautia	Blautia sp003287895
DASY_M2865_bins_57	BLANK	0.8	0	0	50	944701	0	0	None	None	None	None	None	None	None
DASY_M2865_bins_58	BACTERIA	1	100	640.85	2935	30761157	92	49	Bacteria	Firmicutes	Clostridia	Lachnospirales	Lachnospiraceae	Faecalimonas	None
DASY_M2865_bins_59	BACTERIA	0.6	60.56	52.11	547	3643141	6	6	Bacteria	Firmicutes	None	None	None	None	None
DASY_M2865_bins_5	BLANK	1	0	0	10	240507	0	0	None	None	None	None	None	None	None
DASY_M2865_bins_60	BACTERIA	0.7	71.83	7.04	92	1886797	5	2	Bacteria	Firmicutes	Clostridia	Oscillospirales	Acutalibacteraceae	UMGS263	UMGS263 sp900540535
DASY_M2865_bins_61	BLANK	1	0	0	12	236437	0	0	None	None	None	None	None	None	None
DASY_M2865_bins_62	BLANK	0.9	0	0	20	203758	0	0	None	None	None	None	None	None	None
DASY_M2865_bins_63	BLANK	0.9	0	0	40	616919	0	0	None	None	None	None	None	None	None
DASY_M2865_bins_64	BACTERIA	0.5	49.3	26.76	151	2477987	9	5	Bacteria	Firmicutes	Clostridia	Lachnospirales	Lachnospiraceae	Faecalimonas	Faecalimonas nexilis
DASY_M2865_bins_65	BACTERIA	0.3	42.25	0	126	1142585	1	1	Bacteria	Firmicutes	Clostridia	Oscillospirales	Oscillospiraceae	CAG-110	CAG-110 sp002437585
DASY_M2865_bins_66	BACTERIA	0.3	42.25	12.68	374	3819890	5	4	Bacteria	Firmicutes	Clostridia	Lachnospirales	Lachnospiraceae	Blautia	None
DASY_M2865_bins_67	BACTERIA	0.6	61.97	0	50	1075392	16	15	Bacteria	Firmicutes	Clostridia	Lachnospirales	Lachnospiraceae	Ruminococcus	None
DASY_M2865_bins_68	BACTERIA	0.3	32.39	7.04	198	1930766	6	6	Bacteria	Firmicutes	Clostridia	Lachnospirales	Lachnospiraceae	None	None
DASY_M2865_bins_69	BACTERIA	0.6	52.11	2.82	78	1565184	5	5	Bacteria	None	None	None	None	None	None
DASY_M2865_bins_6	BACTERIA	0.2	16.9	0	26	339973	2	2	Bacteria	Firmicutes	Clostridia	Oscillospirales	Acutalibacteraceae	CAG-180	None
DASY_M2865_bins_70	BACTERIA	0.3	36.62	9.86	181	1866054	6	2	Bacteria	Firmicutes	Clostridia	Lachnospirales	Lachnospiraceae	Bariatricus	Bariatricus massiliensis
DASY_M2865_bins_71	BACTERIA	0.6	57.75	7.04	36	780402	14	13	Bacteria	Firmicutes	Clostridia	Oscillospirales	Acutalibacteraceae	CAG-180	None
DASY_M2865_bins_72	BACTERIA	0.5	46.48	0	24	540666	11	7	Bacteria	Firmicutes	Clostridia	Lachnospirales	Lachnospiraceae	UBA9414	UBA9414 sp003458885
DASY_M2865_bins_73	BLANK	0.8	0	0	46	501485	4	4	Bacteria	Firmicutes	Clostridia	Oscillospirales	Oscillospiraceae	None	None
DASY_M2865_bins_74	BLANK	0.9	0	0	43	399495	1	1	Bacteria	Firmicutes	Peptococcia	Peptococcales	Peptococcaceae	UBA7185	None
DASY_M2865_bins_75	BLANK	0.9	0	0	490	2944544	1	1	Bacteria	Firmicutes	Clostridia	TANB77	CAG-508	CAG-269	CAG-269 sp900555615
DASY_M2865_bins_76	BACTERIA	0.3	36.62	14.08	377	2687436	3	3	Bacteria	Firmicutes	Bacilli	Erysipelotrichales	Erysipelatoclostridiaceae	None	None
DASY_M2865_bins_77	BACTERIA	1	94.37	2.82	85	1800249	8	8	Bacteria	Firmicutes	Bacilli	Erysipelotrichales	Erysipelotrichaceae	None	None
DASY_M2865_bins_78	BLANK	0.8	0	0	39	441940	0	0	None	None	None	None	None	None	None
DASY_M2865_bins_79	BLANK	1	0	0	96	902997	3	3	Bacteria	Firmicutes	Clostridia	Lachnospirales	Lachnospiraceae	Faecalimonas	None
DASY_M2865_bins_7	BACTERIA	1	97.18	130.99	321	5859844	47	44	Bacteria	Firmicutes	Clostridia	Lachnospirales	Lachnospiraceae	Blautia	None
DASY_M2865_bins_80	BLANK	1	0	0	52	390235	0	0	None	None	None	None	None	None	None
DASY_M2865_bins_81	BACTERIA	0.2	16.9	0	28	433454	1	1	Bacteria	Firmicutes	Clostridia	Oscillospirales	Acutalibacteraceae	None	None
DASY_M2865_bins_82	BACTERIA	0.2	21.13	7.04	197	1231608	2	2	Bacteria	Firmicutes	Bacilli	Erysipelotrichales	Erysipelatoclostridiaceae	None	None
DASY_M2865_bins_83	BACTERIA	0.2	18.31	1.41	64	939271	2	2	Bacteria	Firmicutes	Bacilli	Erysipelotrichales	Erysipelatoclostridiaceae	None	None
DASY_M2865_bins_84	BLANK	0.7	0	0	42	373390	0	0	None	None	None	None	None	None	None
DASY_M2865_bins_85	BACTERIA	0.8	81.69	1.41	89	1936869	20	20	Bacteria	Firmicutes	Bacilli	Erysipelotrichales	Erysipelatoclostridiaceae	Erysipelatoclostridium	None
DASY_M2865_bins_86	BACTERIA	0.2	25.35	0	39	779842	0	0	None	None	None	None	None	None	None
DASY_M2865_bins_87	BACTERIA	0.6	56.34	9.86	86	1387464	14	3	Bacteria	Firmicutes	Clostridia	Oscillospirales	Oscillospiraceae	CAG-110	CAG-110 sp004562395
DASY_M2865_bins_88	BLANK	1	0	0	18	384583	1	1	Bacteria	Firmicutes	Clostridia	Oscillospirales	Acutalibacteraceae	UBA1691	UBA1691 sp900549825
DASY_M2865_bins_89	BACTERIA	0.7	57.75	1.41	117	1772935	9	9	Bacteria	Firmicutes	Clostridia	Oscillospirales	Acutalibacteraceae	None	None
DASY_M2865_bins_8	BACTERIA	0.9	92.96	849.3	2786	36904135	116	24	Bacteria	Firmicutes	Clostridia	Oscillospirales	Oscillospiraceae	CAG-110	CAG-110 sp900554625
DASY_M2865_bins_90	BLANK	1	0	0	21	269450	0	0	None	None	None	None	None	None	None
DASY_M2865_bins_91	BACTERIA	0.4	32.39	15.49	474	3068089	7	3	Bacteria	Firmicutes	Bacilli	Erysipelotrichales	Erysipelatoclostridiaceae	None	None
DASY_M2865_bins_92	BLANK	0.9	0	0	58	447060	0	0	None	None	None	None	None	None	None
DASY_M2865_bins_93	BLANK	0.9	0	0	31	614884	1	1	Bacteria	Firmicutes	Clostridia	Oscillospirales	Oscillospiraceae	CAG-110	CAG-110 sp002437585
DASY_M2865_bins_94	BACTERIA	0.3	19.72	1.41	72	537476	3	3	Bacteria	Firmicutes	Clostridia	Lachnospirales	Lachnospiraceae	CAG-590	None
DASY_M2865_bins_95	BLANK	0.7	0	0	49	407218	0	0	None	None	None	None	None	None	None
DASY_M2865_bins_96	BLANK	1	0	0	15	207706	0	0	None	None	None	None	None	None	None
DASY_M2865_bins_97	BLANK	0.8	0	0	304	2115131	2	2	Bacteria	Firmicutes	Bacilli	Erysipelotrichales	Erysipelatoclostridiaceae	None	None
DASY_M2865_bins_98	BACTERIA	0.3	38.03	2.82	117	1208669	1	1	Bacteria	Firmicutes	Clostridia	Oscillospirales	Ruminococcaceae	None	None
DASY_M2865_bins_99	BLANK	0.8	0	0	18	326297	1	1	Bacteria	Firmicutes	Clostridia	Oscillospirales	Oscillospiraceae	F23-B02	None
DASY_M2865_bins_9	BLANK	0.8	0	0	52	1077341	2	2	Bacteria	Firmicutes	Bacilli	Erysipelotrichales	Erysipelotrichaceae	None	None
DASY_M3021_bins_100	BLANK	0.8	0	0	39	305044	0	0	None	None	None	None	None	None	None
DASY_M3021_bins_101	BLANK	0.9	0	0	54	927206	0	0	None	None	None	None	None	None	None
DASY_M3021_bins_102	BLANK	0.9	0	0	45	233478	0	0	None	None	None	None	None	None	None
DASY_M3021_bins_103	BACTERIA	0.3	39.44	1.41	65	1376001	4	3	Bacteria	Firmicutes	Clostridia	Lachnospirales	Lachnospiraceae	Dorea	None
DASY_M3021_bins_104	BLANK	0.9	0	0	56	435796	0	0	None	None	None	None	None	None	None
DASY_M3021_bins_105	BLANK	0.8	0	0	71	401045	0	0	None	None	None	None	None	None	None
DASY_M3021_bins_106	BLANK	0.8	0	0	136	880938	3	3	Bacteria	Firmicutes	Clostridia	Lachnospirales	Lachnospiraceae	None	None
DASY_M3021_bins_107	BACTERIA	0.7	63.38	2.82	111	1164823	8	6	Bacteria	Firmicutes	Clostridia	Oscillospirales	Acutalibacteraceae	CAG-180	None
DASY_M3021_bins_108	BACTERIA	0.5	54.93	54.93	247	4380917	8	8	Bacteria	Firmicutes	Bacilli	Erysipelotrichales	Erysipelatoclostridiaceae	None	None
DASY_M3021_bins_109	BLANK	1	0	0	35	217606	0	0	None	None	None	None	None	None	None
DASY_M3021_bins_10	BLANK	0.9	0	0	42	276220	1	1	Bacteria	Firmicutes	Clostridia	Lachnospirales	Lachnospiraceae	None	None
DASY_M3021_bins_110	BACTERIA	0.6	60.56	8.45	112	2136069	8	3	Bacteria	Firmicutes	Clostridia	Oscillospirales	Oscillospiraceae	CAG-110	CAG-110 sp900554625
DASY_M3021_bins_111	BACTERIA	0.6	52.11	30.99	95	807513	9	9	Bacteria	Firmicutes	Clostridia	TANB77	CAG-508	None	None
DASY_M3021_bins_11	BLANK	0.8	0	0	166	1216106	1	1	Bacteria	Firmicutes	Bacilli	Erysipelotrichales	Erysipelatoclostridiaceae	Erysipelatoclostridium	None
DASY_M3021_bins_12	BLANK	0.9	0	0	31	210895	0	0	None	None	None	None	None	None	None
DASY_M3021_bins_13	BACTERIA	0.2	23.94	2.82	145	987357	0	0	None	None	None	None	None	None	None
DASY_M3021_bins_14	BACTERIA	0.6	64.79	18.31	50	1048433	11	9	Bacteria	Firmicutes	Bacilli	Erysipelotrichales	Erysipelatoclostridiaceae	Beduini	Beduini massiliensis
DASY_M3021_bins_15	BLANK	0.9	0	0	32	334667	0	0	None	None	None	None	None	None	None
DASY_M3021_bins_16	BLANK	0.9	0	0	33	284200	0	0	None	None	None	None	None	None	None
DASY_M3021_bins_17	BLANK	0.9	0	0	135	696110	1	1	Bacteria	Firmicutes	Bacilli	Erysipelotrichales	Erysipelotrichaceae	Dielma	Dielma sp001305055
DASY_M3021_bins_18	BLANK	1	0	0	29	252460	0	0	None	None	None	None	None	None	None
DASY_M3021_bins_19	BACTERIA	1	98.59	8.45	140	2828001	23	21	Bacteria	Firmicutes	Clostridia	Lachnospirales	Lachnospiraceae	Blautia	None
DASY_M3021_bins_1	BLANK	0.7	0	0	36	760322	5	5	Bacteria	Firmicutes	Clostridia	Lachnospirales	Lachnospiraceae	Ruminococcus	None
DASY_M3021_bins_20	BLANK	0.9	0	0	20	246696	2	2	Bacteria	Firmicutes	Clostridia	Lachnospirales	Lachnospiraceae	None	None
DASY_M3021_bins_21	BLANK	1	0	0	40	355778	0	0	None	None	None	None	None	None	None
DASY_M3021_bins_22	BLANK	1	0	0	45	268230	1	1	Bacteria	Firmicutes	Clostridia	Oscillospirales	Oscillospiraceae	CAG-110	None
DASY_M3021_bins_23	BACTERIA	0.6	64.79	111.27	395	6139044	28	8	Bacteria	Firmicutes	Clostridia	Oscillospirales	Oscillospiraceae	CAG-110	CAG-110 sp900554625
DASY_M3021_bins_24	BACTERIA	0.5	50.7	8.45	272	2107600	9	9	Bacteria	Firmicutes	Clostridia	Lachnospirales	Lachnospiraceae	Blautia	None
DASY_M3021_bins_25	BLANK	0.8	0	0	109	1132896	1	1	Bacteria	Firmicutes	Clostridia	Oscillospirales	Oscillospiraceae	CAG-110	CAG-110 sp900554625
DASY_M3021_bins_26	BACTERIA	1	88.73	1.41	85	1700063	19	4	Bacteria	Firmicutes	Clostridia	TANB77	CAG-508	CAG-269	CAG-269 sp900556695
DASY_M3021_bins_27	BACTERIA	0.9	94.37	35.21	306	3458857	19	6	Bacteria	Firmicutes	Clostridia	Lachnospirales	Lachnospiraceae	Bariatricus	Bariatricus comes
DASY_M3021_bins_28	BACTERIA	1	95.77	14.08	399	7590172	25	23	Bacteria	Proteobacteria	Alphaproteobacteria	Rhizobiales	Xanthobacteraceae	Bradyrhizobium	None
DASY_M3021_bins_29	BACTERIA	0.7	56.34	0	57	1109593	10	10	Bacteria	Actinobacteriota	Coriobacteriia	Coriobacteriales	Eggerthellaceae	None	None
DASY_M3021_bins_2	BLANK	0.9	0	0	676	3626274	0	0	None	None	None	None	None	None	None
DASY_M3021_bins_30	BACTERIA	0.4	45.07	7.04	277	2448773	6	4	Bacteria	Firmicutes	Bacilli	Erysipelotrichales	Erysipelatoclostridiaceae	Erysipelatoclostridium	Erysipelatoclostridium ramosum
DASY_M3021_bins_31	BLANK	0.9	0	0	36	218216	0	0	None	None	None	None	None	None	None
DASY_M3021_bins_32	BACTERIA	0.4	30.99	1.41	56	1071498	1	1	Bacteria	Firmicutes	Bacilli	Erysipelotrichales	Erysipelotrichaceae	Longicatena	Longicatena caecimuris
DASY_M3021_bins_33	BACTERIA	0.3	35.21	32.39	389	2665877	5	3	Bacteria	Firmicutes	Clostridia	Oscillospirales	Oscillospiraceae	CAG-110	CAG-110 sp900544945
DASY_M3021_bins_34	BLANK	1	0	0	25	378153	0	0	None	None	None	None	None	None	None
DASY_M3021_bins_35	BACTERIA	0.5	56.34	33.8	217	3911404	4	4	Bacteria	Firmicutes	Clostridia	Lachnospirales	Lachnospiraceae	None	None
DASY_M3021_bins_36	BACTERIA	0.3	36.62	2.82	135	1607749	0	0	None	None	None	None	None	None	None
DASY_M3021_bins_37	BACTERIA	0.2	22.54	11.27	141	979585	1	1	Bacteria	Firmicutes	Bacilli	Erysipelotrichales	Erysipelotrichaceae	Dielma	None
DASY_M3021_bins_38	BACTERIA	0.4	53.52	0	79	1721293	6	4	Bacteria	Firmicutes	Clostridia	Oscillospirales	Oscillospiraceae	CAG-110	CAG-110 sp900554625
DASY_M3021_bins_39	BLANK	1	0	0	32	247600	0	0	None	None	None	None	None	None	None
DASY_M3021_bins_3	BLANK	0.8	0	0	114	985359	2	2	Bacteria	Firmicutes	Bacilli	Erysipelotrichales	Erysipelatoclostridiaceae	None	None
DASY_M3021_bins_40	BLANK	1	0	0	29	261055	0	0	None	None	None	None	None	None	None
DASY_M3021_bins_41	BACTERIA	0.4	45.07	36.62	832	5702804	9	6	Bacteria	Firmicutes	Clostridia	Lachnospirales	Lachnospiraceae	Blautia	None
DASY_M3021_bins_42	BACTERIA	0.4	47.89	4.23	258	3246843	3	3	Bacteria	Firmicutes	Clostridia	Lachnospirales	Lachnospiraceae	Blautia	None
DASY_M3021_bins_43	BACTERIA	0.3	32.39	21.13	282	1814762	1	1	Bacteria	Firmicutes	Clostridia	Oscillospirales	Oscillospiraceae	CAG-110	None
DASY_M3021_bins_44	BLANK	0.8	0	0	103	1188125	0	0	None	None	None	None	None	None	None
DASY_M3021_bins_45	BACTERIA	0.8	78.87	473.24	3350	29185268	63	36	Bacteria	Firmicutes	Clostridia	Lachnospirales	Lachnospiraceae	Faecalimonas	None
DASY_M3021_bins_46	BLANK	0.9	0	0	51	353911	0	0	None	None	None	None	None	None	None
DASY_M3021_bins_47	BACTERIA	0.6	64.79	25.35	342	2875206	7	2	Bacteria	Firmicutes	Clostridia	Lachnospirales	Lachnospiraceae	UMGS680	UMGS680 sp900544525
DASY_M3021_bins_48	BACTERIA	0.3	33.8	29.58	489	3298108	1	1	Bacteria	Firmicutes	Clostridia	Oscillospirales	Oscillospiraceae	CAG-110	CAG-110 sp004562395
DASY_M3021_bins_49	BACTERIA	0.2	36.62	11.27	180	1515216	1	1	Bacteria	Firmicutes	Clostridia	Oscillospirales	Oscillospiraceae	CAG-170	CAG-170 sp004555655
DASY_M3021_bins_4	BACTERIA	0.5	49.3	5.63	132	2095570	4	2	Bacteria	Firmicutes	Clostridia	Oscillospirales	Oscillospiraceae	CAG-110	CAG-110 sp900554625
DASY_M3021_bins_50	BLANK	0.7	0	0	150	1219564	4	2	Bacteria	Firmicutes	Clostridia	Lachnospirales	Lachnospiraceae	Clostridium	None
DASY_M3021_bins_51	BLANK	0.9	0	0	49	279351	0	0	None	None	None	None	None	None	None
DASY_M3021_bins_52	BLANK	0.8	0	0	83	695883	4	3	Bacteria	Firmicutes	Clostridia	Lachnospirales	Lachnospiraceae	Blautia	None
DASY_M3021_bins_53	BACTERIA	0.5	53.52	63.38	1107	6637061	6	6	Bacteria	Firmicutes	Bacilli	Erysipelotrichales	None	None	None
DASY_M3021_bins_54	BACTERIA	0.4	45.07	12.68	336	1832458	3	3	Bacteria	Firmicutes	Bacilli	Erysipelotrichales	Erysipelotrichaceae	Traorella	Traorella massiliensis
DASY_M3021_bins_55	BACTERIA	0.2	30.99	7.04	201	1672687	3	3	Bacteria	Firmicutes	Clostridia	Oscillospirales	Oscillospiraceae	CAG-110	None
DASY_M3021_bins_56	BACTERIA	0.3	22.54	0	122	900318	4	2	Bacteria	Firmicutes	Clostridia	Lachnospirales	Lachnospiraceae	UBA7096	UBA7096 sp900557175
DASY_M3021_bins_57	BACTERIA	1	85.92	4.23	77	1287465	16	16	Bacteria	Firmicutes	Bacilli	RF39	CAG-433	CAG-594	None
DASY_M3021_bins_58	BACTERIA	0.4	47.89	0	96	1804198	5	5	Bacteria	Firmicutes	Clostridia	Lachnospirales	Lachnospiraceae	Blautia	None
DASY_M3021_bins_59	BACTERIA	0.6	53.52	59.15	529	4511445	13	8	Bacteria	Firmicutes	Clostridia	Lachnospirales	Lachnospiraceae	Dorea	None
DASY_M3021_bins_5	BLANK	0.9	0	0	74	434509	0	0	None	None	None	None	None	None	None
DASY_M3021_bins_60	BLANK	0.9	0	0	40	239375	1	1	Bacteria	Firmicutes	Clostridia	Oscillospirales	Oscillospiraceae	CAG-110	CAG-110 sp004555705
DASY_M3021_bins_61	BLANK	1	0	0	65	449420	0	0	None	None	None	None	None	None	None
DASY_M3021_bins_62	BACTERIA	1	95.77	12.68	107	2113248	11	7	Bacteria	Firmicutes	Bacilli	Erysipelotrichales	Erysipelotrichaceae	Traorella	Traorella massiliensis
DASY_M3021_bins_63	BACTERIA	0.3	40.85	7.04	311	2524672	4	4	Bacteria	Firmicutes	Clostridia	Lachnospirales	Lachnospiraceae	Blautia	None
DASY_M3021_bins_64	BACTERIA	1	91.55	18.31	245	3240609	21	21	Bacteria	Firmicutes	Clostridia	Clostridiales	Clostridiaceae	Clostridium	Clostridium sp001403635
DASY_M3021_bins_65	BACTERIA	0.4	43.66	5.63	169	2518500	5	5	Bacteria	Firmicutes	Clostridia	Lachnospirales	Lachnospiraceae	Blautia	None
DASY_M3021_bins_66	BLANK	0.8	0	0	334	1694747	2	2	Bacteria	Firmicutes	Clostridia	None	None	None	None
DASY_M3021_bins_67	BLANK	1	0	0	19	250764	0	0	None	None	None	None	None	None	None
DASY_M3021_bins_68	BLANK	0.8	0	0	118	905578	2	2	Bacteria	Firmicutes	Clostridia	Oscillospirales	Oscillospiraceae	CAG-110	None
DASY_M3021_bins_69	BACTERIA	0.6	64.79	11.27	124	2553411	10	3	Bacteria	Firmicutes	Clostridia	Oscillospirales	Oscillospiraceae	CAG-110	CAG-110 sp900554625
DASY_M3021_bins_6	BACTERIA	0.6	63.38	133.8	642	6807120	18	7	Bacteria	Firmicutes	Clostridia	Oscillospirales	Oscillospiraceae	CAG-110	CAG-110 sp900554625
DASY_M3021_bins_70	BLANK	0.8	0	0	80	706941	1	1	Bacteria	Firmicutes	Clostridia	Lachnospirales	Lachnospiraceae	Blautia	Blautia schinkii
DASY_M3021_bins_71	BLANK	0.9	0	0	90	744296	0	0	None	None	None	None	None	None	None
DASY_M3021_bins_72	BLANK	0.8	0	0	184	1240533	2	2	Bacteria	Proteobacteria	Alphaproteobacteria	Rhizobiales	Xanthobacteraceae	Pseudolabrys	Pseudolabrys taiwanensis
DASY_M3021_bins_73	BACTERIA	0.2	33.8	25.35	372	3002495	5	5	Bacteria	Firmicutes	Clostridia	Lachnospirales	Lachnospiraceae	Blautia	None
DASY_M3021_bins_74	BACTERIA	0.8	84.51	4.23	100	2102192	12	3	Bacteria	Firmicutes	Clostridia	Lachnospirales	Lachnospiraceae	Faecalimonas	Faecalimonas nexilis
DASY_M3021_bins_75	BLANK	1	0	0	31	270386	0	0	None	None	None	None	None	None	None
DASY_M3021_bins_76	BACTERIA	0.3	26.76	5.63	148	1076889	2	2	Bacteria	Firmicutes	Clostridia	Peptostreptococcales	Anaerovoracaceae	UBA1191	None
DASY_M3021_bins_77	BACTERIA	0.4	46.48	21.13	224	1369447	4	4	Bacteria	Firmicutes	Clostridia	TANB77	CAG-508	None	None
DASY_M3021_bins_78	BLANK	0.9	0	0	40	266529	0	0	None	None	None	None	None	None	None
DASY_M3021_bins_79	BLANK	1	0	0	85	503472	0	0	None	None	None	None	None	None	None
DASY_M3021_bins_7	BLANK	1	0	0	13	229239	1	1	Bacteria	Firmicutes	Clostridia	Lachnospirales	Lachnospiraceae	Blautia	None
DASY_M3021_bins_80	BACTERIA	0.2	26.76	5.63	185	1035945	0	0	None	None	None	None	None	None	None
DASY_M3021_bins_81	BACTERIA	0.4	45.07	0	127	1434864	3	3	Bacteria	Firmicutes	Clostridia	Oscillospirales	Acutalibacteraceae	UMGS263	UMGS263 sp900540535
DASY_M3021_bins_82	BLANK	1	0	0	24	242807	0	0	None	None	None	None	None	None	None
DASY_M3021_bins_83	BLANK	0.8	0	0	141	857094	0	0	None	None	None	None	None	None	None
DASY_M3021_bins_84	BLANK	0.9	0	0	64	461713	0	0	None	None	None	None	None	None	None
DASY_M3021_bins_85	BACTERIA	0.4	47.89	25.35	425	3036678	3	2	Bacteria	Firmicutes	Clostridia	Lachnospirales	Lachnospiraceae	Blautia	Blautia schinkii
DASY_M3021_bins_86	BLANK	0.8	0	0	48	356584	2	2	Bacteria	Firmicutes	Clostridia	Peptostreptococcales	Anaerovoracaceae	UBA1191	UBA1191 sp900549125
DASY_M3021_bins_87	BLANK	0.7	0	0	342	2421159	6	6	Bacteria	Firmicutes	Bacilli	Erysipelotrichales	None	None	None
DASY_M3021_bins_88	BLANK	1	0	0	61	349147	0	0	None	None	None	None	None	None	None
DASY_M3021_bins_89	BLANK	0.9	0	0	38	265087	0	0	None	None	None	None	None	None	None
DASY_M3021_bins_8	BACTERIA	1	94.37	1.41	139	2219690	11	10	Bacteria	Firmicutes	Clostridia	Lachnospirales	Lachnospiraceae	None	None
DASY_M3021_bins_90	BLANK	0.7	0	0	31	205265	1	1	Bacteria	Firmicutes	Clostridia	Lachnospirales	Lachnospiraceae	Murimonas	Murimonas intestini
DASY_M3021_bins_91	BACTERIA	0.4	49.3	4.23	116	1280710	5	2	Bacteria	Firmicutes	Clostridia	Lachnospirales	Lachnospiraceae	Dorea	Dorea formicigenerans
DASY_M3021_bins_92	BACTERIA	0.4	50.7	1.41	57	1058207	5	4	Bacteria	Actinobacteriota	Coriobacteriia	Coriobacteriales	Eggerthellaceae	Slackia	None
DASY_M3021_bins_93	BLANK	0.8	0	0	153	1581268	1	1	Bacteria	Firmicutes	Clostridia	Lachnospirales	Lachnospiraceae	Blautia	None
DASY_M3021_bins_94	BACTERIA	0.8	74.65	0	76	1628634	13	12	Bacteria	Firmicutes	Clostridia	Lachnospirales	Lachnospiraceae	Ruminococcus	None
DASY_M3021_bins_95	BACTERIA	0.5	57.75	2.82	110	2077354	5	5	Bacteria	Firmicutes	Bacilli	Erysipelotrichales	Erysipelatoclostridiaceae	None	None
DASY_M3021_bins_96	BLANK	1	0	0	32	643575	1	1	Bacteria	Proteobacteria	Alphaproteobacteria	Rhizobiales	Xanthobacteraceae	Bradyrhizobium	None
DASY_M3021_bins_97	BACTERIA	0.4	47.89	1.41	133	1778889	8	5	Bacteria	Firmicutes	Clostridia	Lachnospirales	Lachnospiraceae	UBA9414	UBA9414 sp003458885
DASY_M3021_bins_98	BACTERIA	0.8	74.65	4.23	127	1533016	10	10	Bacteria	Firmicutes	Clostridia	Oscillospirales	Acutalibacteraceae	None	None
DASY_M3021_bins_99	BACTERIA	1	94.37	0	112	2290659	10	10	Bacteria	Firmicutes	Clostridia	Oscillospirales	Acutalibacteraceae	None	None
DASY_M3021_bins_9	BLANK	0.9	0	0	24	219184	0	0	None	None	None	None	None	None	None
DASY_VLD165_bins_100	BACTERIA	1	91.55	42.25	207	4258199	17	5	Bacteria	Firmicutes	Clostridia	Lachnospirales	Lachnospiraceae	CAG-95	CAG-95 sp900066375
DASY_VLD165_bins_101	BACTERIA	0.9	87.32	5.63	139	1594208	3	3	Bacteria	Firmicutes	Bacilli	RFN20	CAG-826	None	None
DASY_VLD165_bins_102	BACTERIA	1	100	140.85	508	10898092	51	28	Bacteria	Bacteroidota	Bacteroidia	Bacteroidales	Bacteroidaceae	Phocaeicola	None
DASY_VLD165_bins_103	BLANK	1	0	0	14	294699	0	0	None	None	None	None	None	None	None
DASY_VLD165_bins_104	BLANK	1	0	0	10	212702	0	0	None	None	None	None	None	None	None
DASY_VLD165_bins_105	BACTERIA	0.3	40.85	4.23	64	957789	3	2	Bacteria	Firmicutes	Clostridia	Oscillospirales	Ruminococcaceae	Negativibacillus	None
DASY_VLD165_bins_106	BACTERIA	0.5	52.11	7.04	165	2247321	15	15	Bacteria	Bacteroidota	Bacteroidia	Bacteroidales	Rikenellaceae	Alistipes	None
DASY_VLD165_bins_107	BACTERIA	0.5	56.34	28.17	363	6251077	9	9	Bacteria	Bacteroidota	Bacteroidia	Bacteroidales	Tannerellaceae	Parabacteroides	None
DASY_VLD165_bins_108	BACTERIA	0.4	35.21	1.41	98	1584287	6	6	Bacteria	Bacteroidota	Bacteroidia	Bacteroidales	Bacteroidaceae	Paraprevotella	None
DASY_VLD165_bins_109	BACTERIA	1	95.77	1.41	139	2938778	16	16	Bacteria	Firmicutes	Clostridia	Lachnospirales	Lachnospiraceae	None	None
DASY_VLD165_bins_10	BLANK	1	0	0	15	224278	0	0	None	None	None	None	None	None	None
DASY_VLD165_bins_110	BLANK	0.9	0	0	88	1702608	3	3	Bacteria	Firmicutes	Clostridia	Oscillospirales	Oscillospiraceae	None	None
DASY_VLD165_bins_111	BACTERIA	0.7	73.24	4.23	105	1343629	2	2	Bacteria	Bacteroidota	Bacteroidia	Flavobacteriales	None	None	None
DASY_VLD165_bins_112	BLANK	1	0	0	20	313193	0	0	None	None	None	None	None	None	None
DASY_VLD165_bins_113	BLANK	0.9	0	0	21	241625	0	0	None	None	None	None	None	None	None
DASY_VLD165_bins_114	ARCHAEA	0.8	86.84	0	62	1248327	9	5	Archaea	Thermoplasmatota	Thermoplasmata	Methanomassiliicoccales	Methanomethylophilaceae	UBA71	UBA71 sp002504405
DASY_VLD165_bins_115	BACTERIA	0.4	46.48	8.45	91	1461122	5	4	Bacteria	Firmicutes	Clostridia	Oscillospirales	Acutalibacteraceae	UMGS263	UMGS263 sp900540535
DASY_VLD165_bins_116	BACTERIA	0.3	25.35	1.41	85	1756652	2	2	Bacteria	Bacteroidota	Bacteroidia	Bacteroidales	Bacteroidaceae	Prevotella	None
DASY_VLD165_bins_117	BACTERIA	0.9	80.28	0	115	2466890	17	17	Bacteria	Bacteroidota	Bacteroidia	Bacteroidales	Rikenellaceae	Alistipes	None
DASY_VLD165_bins_118	BACTERIA	0.9	87.32	1.41	139	2901418	7	7	Bacteria	Bacteroidota	Bacteroidia	Bacteroidales	None	None	None
DASY_VLD165_bins_119	BACTERIA	1	94.37	2.82	170	3516210	21	10	Bacteria	Bacteroidota	Bacteroidia	Bacteroidales	Marinifilaceae	Odoribacter	Odoribacter splanchnicus
DASY_VLD165_bins_11	BLANK	0.8	0	0	64	1363692	3	3	Bacteria	Firmicutes	Clostridia	Lachnospirales	Lachnospiraceae	Acetivibrio	Acetivibrio ethanolgignens
DASY_VLD165_bins_120	BACTERIA	0.7	67.61	11.27	136	2581465	10	4	Bacteria	Bacteroidota	Bacteroidia	Bacteroidales	UBA932	RC9	RC9 sp002298075
DASY_VLD165_bins_121	BLANK	1	0	0	39	546885	0	0	None	None	None	None	None	None	None
DASY_VLD165_bins_122	BACTERIA	0.3	32.39	11.27	81	1506213	5	3	Bacteria	Firmicutes	Clostridia	Lachnospirales	Lachnospiraceae	2022-02-14	14-2 sp001940225
DASY_VLD165_bins_123	BLANK	0.9	0	0	38	493423	0	0	None	None	None	None	None	None	None
DASY_VLD165_bins_124	BLANK	1	0	0	43	512247	0	0	None	None	None	None	None	None	None
DASY_VLD165_bins_125	BACTERIA	0.7	69.01	5.63	140	2964351	13	8	Bacteria	Bacteroidota	Bacteroidia	Bacteroidales	Tannerellaceae	Parabacteroides	Parabacteroides distasonis
DASY_VLD165_bins_126	BACTERIA	0.9	87.32	5.63	134	2737837	17	16	Bacteria	Firmicutes	Clostridia	Oscillospirales	Oscillospiraceae	Lawsonibacter	None
DASY_VLD165_bins_127	BACTERIA	0.2	19.72	1.41	61	772597	5	2	Bacteria	Bacteroidota	Bacteroidia	Bacteroidales	Coprobacteraceae	Coprobacter	Coprobacter secundus
DASY_VLD165_bins_128	BACTERIA	1	97.18	138.03	392	8135156	31	31	Bacteria	Firmicutes	Clostridia	Lachnospirales	Lachnospiraceae	None	None
DASY_VLD165_bins_129	BACTERIA	0.5	53.52	5.63	133	1896510	1	1	Bacteria	Firmicutes	Bacilli	Erysipelotrichales	Erysipelotrichaceae	GWE2-51-13	GWE2-51-13 sp003520745
DASY_VLD165_bins_12	BACTERIA	0.6	63.38	4.23	109	2369378	10	6	Bacteria	Firmicutes	Clostridia	Oscillospirales	Oscillospiraceae	UMGS1872	UMGS1872 sp900549475
DASY_VLD165_bins_130	BLANK	0.7	0	0	84	1164187	4	4	Bacteria	Firmicutes	Clostridia	Lachnospirales	Lachnospiraceae	Roseburia	None
DASY_VLD165_bins_131	BACTERIA	1	87.32	2.82	148	3269163	18	18	Bacteria	Bacteroidota	Bacteroidia	Bacteroidales	Bacteroidaceae	Bacteroides	None
DASY_VLD165_bins_132	BLANK	0.9	0	0	48	1030318	1	1	Bacteria	Firmicutes	Clostridia	Oscillospirales	Ruminococcaceae	Ruminococcus	None
DASY_VLD165_bins_133	BLANK	0.9	0	0	28	557281	0	0	None	None	None	None	None	None	None
DASY_VLD165_bins_134	BACTERIA	0.9	92.96	2.82	93	1916945	21	13	Bacteria	Firmicutes	Clostridia	Lachnospirales	Anaerotignaceae	Anaerotignum	Anaerotignum sp004557645
DASY_VLD165_bins_135	BACTERIA	0.9	88.73	18.31	141	2881488	15	15	Bacteria	Firmicutes	Clostridia	Lachnospirales	Lachnospiraceae	None	None
DASY_VLD165_bins_136	BACTERIA	1	94.37	4.23	103	2190433	12	12	Bacteria	Firmicutes	Clostridia	Lachnospirales	Lachnospiraceae	None	None
DASY_VLD165_bins_137	BACTERIA	1	91.55	4.23	72	1527452	18	9	Bacteria	Firmicutes	Clostridia	TANB77	CAG-508	CAG-245	CAG-245 sp000435175
DASY_VLD165_bins_138	BACTERIA	0.8	80.28	35.21	162	2788122	20	9	Bacteria	Firmicutes	Clostridia	Lachnospirales	Lachnospiraceae	UBA9414	UBA9414 sp003458885
DASY_VLD165_bins_139	BACTERIA	0.4	39.44	2.82	90	1739214	9	7	Bacteria	Firmicutes	Clostridia	Oscillospirales	Ruminococcaceae	Negativibacillus	Negativibacillus sp900547015
DASY_VLD165_bins_13	BACTERIA	0.5	61.97	4.23	104	2093759	4	4	Bacteria	Firmicutes	Bacilli	Erysipelotrichales	Erysipelotrichaceae	None	None
DASY_VLD165_bins_140	BLANK	0.8	0	0	19	422119	5	5	Bacteria	Bacteroidota	Bacteroidia	Bacteroidales	None	None	None
DASY_VLD165_bins_141	BACTERIA	0.3	50.7	7.04	167	3482470	6	6	Bacteria	Bacteroidota	Bacteroidia	Bacteroidales	Tannerellaceae	Parabacteroides	None
DASY_VLD165_bins_142	BLANK	0.8	0	0	58	773424	1	1	Bacteria	Firmicutes	Clostridia	Lachnospirales	Lachnospiraceae	Dorea	Dorea sp000509125
DASY_VLD165_bins_143	BLANK	0.9	0	0	37	407237	0	0	None	None	None	None	None	None	None
DASY_VLD165_bins_144	BACTERIA	0.5	45.07	0	23	544514	13	13	Bacteria	Bacteroidota	Bacteroidia	Bacteroidales	Tannerellaceae	Parabacteroides	None
DASY_VLD165_bins_145	BLANK	0.8	0	0	174	2699036	1	1	Bacteria	Bacteroidota	Bacteroidia	Bacteroidales	Marinifilaceae	Butyricimonas	None
DASY_VLD165_bins_146	BACTERIA	1	87.32	1.41	74	1435377	12	11	Bacteria	Firmicutes	Bacilli	RF39	CAG-822	UBA5578	UBA5578 sp002425325
DASY_VLD165_bins_147	BLANK	0.9	0	0	19	220756	0	0	None	None	None	None	None	None	None
DASY_VLD165_bins_148	BLANK	0.8	0	0	147	2026984	2	2	Bacteria	Bacteroidota	Bacteroidia	Bacteroidales	Rikenellaceae	Alistipes	None
DASY_VLD165_bins_149	BACTERIA	0.7	64.79	36.62	80	1734466	25	14	Bacteria	Bacteroidota	Bacteroidia	Bacteroidales	Bacteroidaceae	Bacteroides	None
DASY_VLD165_bins_14	BLANK	1	0	0	37	408241	0	0	None	None	None	None	None	None	None
DASY_VLD165_bins_150	BACTERIA	0.4	38.03	12.68	99	1361135	1	1	Bacteria	Firmicutes	Clostridia	Oscillospirales	Oscillospiraceae	CAG-110	CAG-110 sp900546915
DASY_VLD165_bins_151	BLANK	0.9	0	0	12	260538	2	2	Bacteria	Firmicutes	Clostridia	Lachnospirales	Lachnospiraceae	None	None
DASY_VLD165_bins_152	BLANK	1	0	0	19	237003	0	0	None	None	None	None	None	None	None
DASY_VLD165_bins_153	BLANK	0.8	0	0	55	1010478	3	3	Bacteria	Firmicutes	Clostridia	Lachnospirales	Lachnospiraceae	None	None
DASY_VLD165_bins_154	BACTERIA	0.8	77.46	5.63	78	1498680	15	13	Bacteria	Firmicutes	Clostridia	Oscillospirales	Oscillospiraceae	Lawsonibacter	None
DASY_VLD165_bins_155	BACTERIA	0.9	84.51	169.01	1392	18152114	37	34	Bacteria	Bacteroidota	Bacteroidia	Bacteroidales	Bacteroidaceae	Bacteroides	None
DASY_VLD165_bins_156	BLANK	0.9	0	0	22	485011	3	3	Bacteria	Bacteroidota	Bacteroidia	Bacteroidales	Bacteroidaceae	Bacteroides	None
DASY_VLD165_bins_157	BLANK	0.8	0	0	57	1267457	1	1	Bacteria	Bacteroidota	Bacteroidia	Bacteroidales	Bacteroidaceae	Bacteroides	None
DASY_VLD165_bins_158	BLANK	1	0	0	12	248323	0	0	None	None	None	None	None	None	None
DASY_VLD165_bins_159	BACTERIA	0.6	70.42	180.28	1451	19001038	34	29	Bacteria	Firmicutes	Clostridia	Lachnospirales	Lachnospiraceae	None	None
DASY_VLD165_bins_15	BLANK	1	0	0	15	330093	2	2	Bacteria	Proteobacteria	Gammaproteobacteria	Burkholderiales	Burkholderiaceae	CAG-521	CAG-521 sp900554675
DASY_VLD165_bins_160	BLANK	0.7	0	0	19	425291	4	3	Bacteria	Bacteroidota	Bacteroidia	Bacteroidales	Bacteroidaceae	Prevotella	Prevotella lascolaii
DASY_VLD165_bins_161	BACTERIA	0.3	33.8	4.23	109	1688490	6	6	Bacteria	Firmicutes	Clostridia	Lachnospirales	Lachnospiraceae	Acetivibrio	Acetivibrio ethanolgignens
DASY_VLD165_bins_162	BACTERIA	0.6	69.01	1.41	113	2387094	9	9	Bacteria	None	None	None	None	None	None
DASY_VLD165_bins_163	BACTERIA	0.2	23.94	4.23	18	356540	4	4	Bacteria	Firmicutes	Clostridia	None	None	None	None
DASY_VLD165_bins_164	BLANK	0.8	0	0	11	229148	3	3	Bacteria	Firmicutes	Clostridia	Lachnospirales	Lachnospiraceae	None	None
DASY_VLD165_bins_165	BACTERIA	0.9	88.73	12.68	173	3161105	18	18	Bacteria	Bacteroidota	Bacteroidia	Bacteroidales	Marinifilaceae	Odoribacter	None
DASY_VLD165_bins_166	BACTERIA	0.8	71.83	1.41	120	2480542	5	3	Bacteria	Bacteroidota	Bacteroidia	Bacteroidales	Paludibacteraceae	SFVR01	SFVR01 sp004561455
DASY_VLD165_bins_167	BLANK	1	0	0	17	254921	0	0	None	None	None	None	None	None	None
DASY_VLD165_bins_168	BLANK	1	0	0	13	251426	0	0	None	None	None	None	None	None	None
DASY_VLD165_bins_169	BACTERIA	0.2	25.35	4.23	65	1444441	1	1	Bacteria	Bacteroidota	Bacteroidia	Bacteroidales	None	None	None
DASY_VLD165_bins_16	BLANK	1	0	0	15	284825	1	1	Bacteria	Bacteroidota	Bacteroidia	Bacteroidales	Tannerellaceae	Parabacteroides	None
DASY_VLD165_bins_170	BLANK	1	0	0	81	1482052	0	0	None	None	None	None	None	None	None
DASY_VLD165_bins_171	BACTERIA	1	90.14	0	120	2414747	17	17	Bacteria	Firmicutes	Clostridia	Lachnospirales	Lachnospiraceae	CAG-590	None
DASY_VLD165_bins_172	BACTERIA	0.6	52.11	1.41	62	1021704	8	6	Bacteria	Firmicutes	Clostridia	Lachnospirales	Lachnospiraceae	CAG-81	None
DASY_VLD165_bins_173	BLANK	0.9	0	0	17	360108	0	0	None	None	None	None	None	None	None
DASY_VLD165_bins_174	BLANK	1	0	0	17	221354	0	0	None	None	None	None	None	None	None
DASY_VLD165_bins_175	BACTERIA	0.8	77.46	0	116	2399955	14	4	Bacteria	Bacteroidota	Bacteroidia	Bacteroidales	Muribaculaceae	CAG-279	CAG-279 sp000437795
DASY_VLD165_bins_176	BACTERIA	0.4	42.25	2.82	64	1424662	10	10	Bacteria	Bacteroidota	Bacteroidia	Bacteroidales	Bacteroidaceae	Bacteroides	None
DASY_VLD165_bins_177	BLANK	0.9	0	0	45	828153	1	1	Bacteria	Firmicutes	Clostridia	Lachnospirales	Lachnospiraceae	Hungatella	None
DASY_VLD165_bins_178	BLANK	1	0	0	13	280791	0	0	None	None	None	None	None	None	None
DASY_VLD165_bins_179	BACTERIA	0.5	57.75	22.54	231	4900453	11	10	Bacteria	Bacteroidota	Bacteroidia	Bacteroidales	Bacteroidaceae	Bacteroides	None
DASY_VLD165_bins_17	BLANK	1	0	0	13	250429	0	0	None	None	None	None	None	None	None
DASY_VLD165_bins_180	BLANK	1	0	0	12	250397	0	0	None	None	None	None	None	None	None
DASY_VLD165_bins_181	BLANK	1	0	0	9	203446	0	0	None	None	None	None	None	None	None
DASY_VLD165_bins_182	BACTERIA	1	94.37	0	105	2181078	4	4	Bacteria	Firmicutes	Bacilli	Erysipelotrichales	Erysipelotrichaceae	None	None
DASY_VLD165_bins_183	BACTERIA	0.7	53.52	0	60	1184156	9	9	Bacteria	Bacteroidota	Bacteroidia	Bacteroidales	Bacteroidaceae	None	None
DASY_VLD165_bins_184	BACTERIA	1	98.59	1.41	154	3320158	20	19	Bacteria	Bacteroidota	Bacteroidia	Bacteroidales	Bacteroidaceae	Bacteroides	None
DASY_VLD165_bins_185	BLANK	0.8	0	0	54	931145	5	2	Bacteria	Firmicutes	Clostridia	Lachnospirales	Lachnospiraceae	Ruminococcus	Ruminococcus sp000432335
DASY_VLD165_bins_186	BACTERIA	0.9	81.69	4.23	65	1367967	18	17	Bacteria	Firmicutes	Clostridia	Lachnospirales	Lachnospiraceae	Acetivibrio	Acetivibrio ethanolgignens
DASY_VLD165_bins_187	BACTERIA	0.9	88.73	14.08	87	1889278	16	12	Bacteria	Firmicutes	Clostridia	Oscillospirales	Acutalibacteraceae	CAG-180	None
DASY_VLD165_bins_188	BLANK	0.9	0	0	31	696955	0	0	None	None	None	None	None	None	None
DASY_VLD165_bins_189	BLANK	1	0	0	13	274474	0	0	None	None	None	None	None	None	None
DASY_VLD165_bins_18	BACTERIA	1	100	123.94	446	9668934	45	42	Bacteria	Bacteroidota	Bacteroidia	Bacteroidales	Marinifilaceae	Butyricimonas	None
DASY_VLD165_bins_190	BLANK	1	0	0	15	268223	2	2	Bacteria	Bacteroidota	Bacteroidia	Bacteroidales	Bacteroidaceae	Prevotella	None
DASY_VLD165_bins_191	BACTERIA	1	94.37	0	119	2403885	9	9	Bacteria	Firmicutes	Clostridia	Oscillospirales	Acutalibacteraceae	None	None
DASY_VLD165_bins_192	BLANK	1	0	0	16	234511	0	0	None	None	None	None	None	None	None
DASY_VLD165_bins_193	BLANK	0.9	0	0	29	579234	1	1	Bacteria	Bacteroidota	Bacteroidia	Bacteroidales	Muribaculaceae	CAG-279	None
DASY_VLD165_bins_194	BLANK	0.9	0	0	19	376396	1	1	Bacteria	Bacteroidota	Bacteroidia	Bacteroidales	UBA932	RC9	None
DASY_VLD165_bins_195	BACTERIA	0.7	74.65	1.41	148	3003379	10	10	Bacteria	None	None	None	None	None	None
DASY_VLD165_bins_19	BACTERIA	0.8	77.46	7.04	118	2421302	13	12	Bacteria	Firmicutes	Clostridia	Lachnospirales	Lachnospiraceae	Ruminococcus	None
DASY_VLD165_bins_1	BLANK	1	0	0	11	236118	0	0	None	None	None	None	None	None	None
DASY_VLD165_bins_20	BACTERIA	0.8	80.28	36.62	203	2428264	27	18	Bacteria	Firmicutes	Peptococcia	Peptococcales	Peptococcaceae	UBA7185	UBA7185 sp900556545
DASY_VLD165_bins_21	BLANK	1	0	0	30	296622	0	0	None	None	None	None	None	None	None
DASY_VLD165_bins_22	BLANK	0.9	0	0	35	437471	1	1	Bacteria	Firmicutes	Clostridia	Lachnospirales	Lachnospiraceae	Clostridium	None
DASY_VLD165_bins_23	BACTERIA	1	98.59	2.82	115	2470100	11	11	Bacteria	Firmicutes	Clostridia	Lachnospirales	Lachnospiraceae	None	None
DASY_VLD165_bins_24	BACTERIA	0.9	87.32	142.25	512	6241847	28	28	Bacteria	Firmicutes	None	None	None	None	None
DASY_VLD165_bins_25	BLANK	0.8	0	0	109	2105244	4	4	Bacteria	Firmicutes	Clostridia	Lachnospirales	Lachnospiraceae	None	None
DASY_VLD165_bins_26	BLANK	0.8	0	0	14	226618	3	3	Bacteria	Bacteroidota	Bacteroidia	Bacteroidales	Bacteroidaceae	Bacteroides	None
DASY_VLD165_bins_27	BACTERIA	1	95.77	2.82	104	2174253	19	18	Bacteria	Bacteroidota	Bacteroidia	Bacteroidales	Bacteroidaceae	Prevotellamassilia	None
DASY_VLD165_bins_28	BACTERIA	0.2	30.99	2.82	68	1426764	4	4	Bacteria	Bacteroidota	Bacteroidia	Bacteroidales	Bacteroidaceae	Prevotella	None
DASY_VLD165_bins_29	BLANK	0.9	0	0	33	359633	1	1	Bacteria	Firmicutes	Clostridia	Lachnospirales	Lachnospiraceae	None	None
DASY_VLD165_bins_2	BACTERIA	0.2	23.94	5.63	21	440121	5	5	Bacteria	Firmicutes	Clostridia	Lachnospirales	Lachnospiraceae	None	None
DASY_VLD165_bins_30	BLANK	0.8	0	0	25	219032	1	1	Bacteria	Proteobacteria	Alphaproteobacteria	RF32	CAG-239	CAG-495	CAG-495 sp001917125
DASY_VLD165_bins_31	BLANK	1	0	0	24	369216	0	0	None	None	None	None	None	None	None
DASY_VLD165_bins_32	BLANK	1	0	0	13	222880	0	0	None	None	None	None	None	None	None
DASY_VLD165_bins_33	BLANK	0.9	0	0	24	417547	4	4	Bacteria	Firmicutes	Clostridia	Lachnospirales	Lachnospiraceae	None	None
DASY_VLD165_bins_34	BLANK	1	0	0	25	314036	0	0	None	None	None	None	None	None	None
DASY_VLD165_bins_35	BLANK	1	0	0	12	214108	0	0	None	None	None	None	None	None	None
DASY_VLD165_bins_36	BACTERIA	0.3	38.03	0	86	1820364	4	4	Bacteria	Bacteroidota	Bacteroidia	Bacteroidales	Bacteroidaceae	Bacteroides	None
DASY_VLD165_bins_37	BACTERIA	0.9	91.55	4.23	172	3602855	22	22	Bacteria	Bacteroidota	Bacteroidia	Bacteroidales	Tannerellaceae	Parabacteroides	None
DASY_VLD165_bins_38	BACTERIA	0.6	54.93	4.23	65	870397	2	2	Bacteria	Firmicutes	None	None	None	None	None
DASY_VLD165_bins_39	BLANK	0.9	0	0	14	238120	2	2	Bacteria	Firmicutes	Clostridia	Lachnospirales	Lachnospiraceae	None	None
DASY_VLD165_bins_3	BACTERIA	1	98.59	8.45	184	3711343	15	15	Bacteria	Firmicutes	Clostridia	Lachnospirales	Lachnospiraceae	None	None
DASY_VLD165_bins_40	BACTERIA	0.4	33.8	1.41	59	1015782	6	6	Bacteria	Firmicutes	Clostridia	Lachnospirales	Lachnospiraceae	Eisenbergiella	None
DASY_VLD165_bins_41	BLANK	1	0	0	44	511018	0	0	None	None	None	None	None	None	None
DASY_VLD165_bins_42	BACTERIA	0.5	57.75	54.93	275	4980584	17	5	Bacteria	Firmicutes	Clostridia	Oscillospirales	Oscillospiraceae	Oscillibacter	Oscillibacter sp900548505
DASY_VLD165_bins_43	BACTERIA	0.9	83.1	8.45	161	2795555	8	8	Bacteria	Firmicutes	Clostridia	Lachnospirales	Lachnospiraceae	None	None
DASY_VLD165_bins_44	BACTERIA	0.7	80.28	136.62	787	13890576	31	26	Bacteria	Bacteroidota	Bacteroidia	Bacteroidales	Bacteroidaceae	Bacteroides	None
DASY_VLD165_bins_45	BLANK	1	0	0	12	220843	1	1	Bacteria	Bacteroidota	Bacteroidia	Bacteroidales	Rikenellaceae	Alistipes	None
DASY_VLD165_bins_46	BACTERIA	0.9	94.37	1.41	108	2229586	21	21	Bacteria	Desulfobacterota	Desulfovibrionia	Desulfovibrionales	Desulfovibrionaceae	Desulfovibrio	None
DASY_VLD165_bins_47	BLANK	1	0	0	14	309877	0	0	None	None	None	None	None	None	None
DASY_VLD165_bins_48	BACTERIA	0.2	18.31	0	40	629761	0	0	None	None	None	None	None	None	None
DASY_VLD165_bins_49	BACTERIA	0.6	73.24	4.23	163	3543236	14	13	Bacteria	Bacteroidota	Bacteroidia	Bacteroidales	Bacteroidaceae	Phocaeicola	None
DASY_VLD165_bins_4	BLANK	1	0	0	12	251430	0	0	None	None	None	None	None	None	None
DASY_VLD165_bins_50	BLANK	0.9	0	0	17	270687	3	2	Bacteria	Firmicutes	Clostridia	Oscillospirales	Acutalibacteraceae	Ruminococcus	Ruminococcus bromii
DASY_VLD165_bins_51	BACTERIA	0.3	33.8	8.45	126	1491039	6	2	Bacteria	Firmicutes	Clostridia	Oscillospirales	Butyricicoccaceae	Butyricicoccus	Butyricicoccus pullicaecorum
DASY_VLD165_bins_52	BACTERIA	0.5	47.89	4.23	123	2395293	7	3	Bacteria	Firmicutes	Clostridia	Lachnospirales	Lachnospiraceae	Faecalimonas	Faecalimonas nexilis
DASY_VLD165_bins_53	BACTERIA	1	97.18	1.41	75	1526615	16	16	Bacteria	Proteobacteria	Gammaproteobacteria	Diplorickettsiales	Diplorickettsiaceae	Rickettsiella	None
DASY_VLD165_bins_54	BLANK	1	0	0	33	558089	0	0	None	None	None	None	None	None	None
DASY_VLD165_bins_55	BLANK	0.9	0	0	43	863454	0	0	None	None	None	None	None	None	None
DASY_VLD165_bins_56	BACTERIA	0.7	70.42	0	82	1799515	7	7	Bacteria	Firmicutes	Clostridia	Lachnospirales	Lachnospiraceae	None	None
DASY_VLD165_bins_57	BLANK	0.8	0	0	43	705173	1	1	Bacteria	Firmicutes	Clostridia	Lachnospirales	Lachnospiraceae	Eubacterium	Eubacterium sp004562765
DASY_VLD165_bins_58	BLANK	1	0	0	13	266466	0	0	None	None	None	None	None	None	None
DASY_VLD165_bins_59	BLANK	1	0	0	33	412743	1	1	Bacteria	Firmicutes	Clostridia	Lachnospirales	Lachnospiraceae	Blautia	Blautia sp900547685
DASY_VLD165_bins_5	BLANK	0.9	0	0	29	601638	4	4	Bacteria	Firmicutes	Clostridia	Oscillospirales	Oscillospiraceae	CAG-110	None
DASY_VLD165_bins_60	BLANK	1	0	0	13	288778	0	0	None	None	None	None	None	None	None
DASY_VLD165_bins_61	BACTERIA	0.5	63.38	2.82	247	5062323	9	9	Bacteria	Bacteroidota	Bacteroidia	Bacteroidales	Bacteroidaceae	Bacteroides	None
DASY_VLD165_bins_62	BACTERIA	0.9	87.32	18.31	280	5698515	22	21	Bacteria	Proteobacteria	Gammaproteobacteria	Enterobacterales	Enterobacteriaceae	None	None
DASY_VLD165_bins_63	BACTERIA	0.9	87.32	15.49	147	3020322	15	4	Bacteria	Firmicutes	Clostridia	Lachnospirales	Lachnospiraceae	Kineothrix	Kineothrix alysoides
DASY_VLD165_bins_64	BLANK	1	0	0	43	569194	0	0	None	None	None	None	None	None	None
DASY_VLD165_bins_65	BACTERIA	0.9	88.73	0	95	1986896	14	12	Bacteria	Firmicutes	Clostridia	Oscillospirales	Oscillospiraceae	CAG-110	None
DASY_VLD165_bins_66	BACTERIA	0.5	52.11	59.15	432	5166743	9	4	Bacteria	Firmicutes	Clostridia	Oscillospirales	Oscillospiraceae	Oscillibacter	Oscillibacter sp900548505
DASY_VLD165_bins_67	BLANK	1	0	0	57	847458	2	2	Bacteria	Firmicutes	Clostridia	Lachnospirales	Lachnospiraceae	None	None
DASY_VLD165_bins_68	BACTERIA	1	92.96	0	84	1746775	20	10	Bacteria	Firmicutes	Clostridia	Oscillospirales	Oscillospiraceae	UBA1777	UBA1777 sp004560305
DASY_VLD165_bins_69	BACTERIA	0.6	59.15	5.63	112	1396251	5	2	Bacteria	Bacteroidota	Bacteroidia	Bacteroidales	UBA932	RC9	RC9 sp002298075
DASY_VLD165_bins_6	BLANK	0.9	0	0	67	1388472	2	2	Bacteria	Bacteroidota	Bacteroidia	Bacteroidales	Bacteroidaceae	Bacteroides	None
DASY_VLD165_bins_70	BACTERIA	0.5	53.52	38.03	307	3866206	16	11	Bacteria	Firmicutes	Clostridia	Oscillospirales	Oscillospiraceae	Lawsonibacter	None
DASY_VLD165_bins_71	BACTERIA	1	97.18	1.41	113	2355264	9	9	Bacteria	Firmicutes	Bacilli	Erysipelotrichales	Erysipelotrichaceae	None	None
DASY_VLD165_bins_72	BLANK	0.7	0	0	182	2301691	6	4	Bacteria	Firmicutes	Clostridia	Lachnospirales	Lachnospiraceae	UBA9502	None
DASY_VLD165_bins_73	BACTERIA	0.5	67.61	2.82	129	2127039	10	4	Bacteria	Bacteroidota	Bacteroidia	Bacteroidales	UBA932	RC9	RC9 sp900546395
DASY_VLD165_bins_74	BACTERIA	0.2	26.76	0	31	696066	1	1	Bacteria	Firmicutes	Clostridia	Oscillospirales	Ruminococcaceae	Ruminococcus	None
DASY_VLD165_bins_75	BACTERIA	0.5	42.25	4.23	83	1106262	4	4	Bacteria	Proteobacteria	Gammaproteobacteria	Burkholderiales	Burkholderiaceae	Duodenibacillus	None
DASY_VLD165_bins_76	BLANK	1	0	0	19	411357	4	3	Bacteria	Bacteroidota	Bacteroidia	Bacteroidales	Rikenellaceae	Alistipes	Alistipes shahii
DASY_VLD165_bins_77	BLANK	1	0	0	12	211950	0	0	None	None	None	None	None	None	None
DASY_VLD165_bins_78	BLANK	0.8	0	0	87	1400135	1	1	Bacteria	Bacteroidota	Bacteroidia	Bacteroidales	Bacteroidaceae	Bacteroides	None
DASY_VLD165_bins_79	BLANK	1	0	0	11	239381	0	0	None	None	None	None	None	None	None
DASY_VLD165_bins_7	BLANK	0.8	0	0	35	674702	3	2	Bacteria	Bacteroidota	Bacteroidia	Bacteroidales	Bacteroidaceae	Prevotella	Prevotella sp900550365
DASY_VLD165_bins_80	BLANK	1	0	0	18	309446	0	0	None	None	None	None	None	None	None
DASY_VLD165_bins_81	BACTERIA	0.3	38.03	7.04	87	1598505	4	4	Bacteria	Firmicutes	Clostridia	Lachnospirales	Lachnospiraceae	None	None
DASY_VLD165_bins_82	BLANK	0.9	0	0	102	1168423	1	1	Bacteria	None	None	None	None	None	None
DASY_VLD165_bins_83	BACTERIA	1	98.59	0	103	2102374	18	17	Bacteria	Firmicutes	Clostridia	Oscillospirales	Acutalibacteraceae	Eubacterium	None
DASY_VLD165_bins_84	BACTERIA	0.5	54.93	33.8	321	4433227	14	5	Bacteria	Firmicutes	Clostridia	Lachnospirales	Lachnospiraceae	Roseburia	None
DASY_VLD165_bins_85	BACTERIA	0.7	77.46	188.73	641	13245883	43	40	Bacteria	Bacteroidota	Bacteroidia	Bacteroidales	Bacteroidaceae	Bacteroides	None
DASY_VLD165_bins_86	BACTERIA	0.7	73.24	5.63	94	1508751	18	17	Bacteria	Bacteroidota	Bacteroidia	Bacteroidales	Bacteroidaceae	Bacteroides	None
DASY_VLD165_bins_87	BACTERIA	0.3	43.66	9.86	140	2851488	5	5	Bacteria	Firmicutes	Clostridia	Lachnospirales	Lachnospiraceae	None	None
DASY_VLD165_bins_88	BACTERIA	1	100	2.82	108	2167730	19	19	Bacteria	Firmicutes	Negativicutes	Acidaminococcales	Acidaminococcaceae	Phascolarctobacterium	None
DASY_VLD165_bins_89	BACTERIA	0.3	36.62	15.49	86	1333110	6	3	Bacteria	Firmicutes	Clostridia	Lachnospirales	Lachnospiraceae	CAG-45	CAG-45 sp900315735
DASY_VLD165_bins_8	BLANK	1	0	0	29	353353	0	0	None	None	None	None	None	None	None
DASY_VLD165_bins_90	BACTERIA	0.8	77.46	2.82	106	1740552	12	3	Bacteria	Bacteroidota	Bacteroidia	Bacteroidales	Rikenellaceae	Alistipes	Alistipes obesi
DASY_VLD165_bins_91	BLANK	0.9	0	0	26	581983	2	2	Bacteria	None	None	None	None	None	None
DASY_VLD165_bins_92	BACTERIA	0.2	23.94	1.41	43	732149	2	2	Bacteria	Proteobacteria	Gammaproteobacteria	Burkholderiales	Burkholderiaceae	CAG-521	None
DASY_VLD165_bins_93	BACTERIA	1	100	91.55	603	12156968	35	33	Bacteria	Bacteroidota	Bacteroidia	Bacteroidales	Tannerellaceae	Parabacteroides	None
DASY_VLD165_bins_94	BACTERIA	0.7	69.01	0	39	815595	17	17	Bacteria	Proteobacteria	Gammaproteobacteria	Burkholderiales	Burkholderiaceae	CAG-521	None
DASY_VLD165_bins_95	BACTERIA	0.5	66.2	0	221	4261522	10	9	Bacteria	Bacteroidota	Bacteroidia	Bacteroidales	Marinifilaceae	Odoribacter	Odoribacter splanchnicus
DASY_VLD165_bins_96	BACTERIA	0.4	54.93	4.23	121	2577519	6	6	Bacteria	Firmicutes	Clostridia	Lachnospirales	Lachnospiraceae	GCA-900066575	None
DASY_VLD165_bins_97	BLANK	0.9	0	0	38	531843	1	1	Bacteria	Firmicutes	Bacilli	Erysipelotrichales	Erysipelotrichaceae	Traorella	Traorella massiliensis
DASY_VLD165_bins_98	BLANK	0.8	0	0	81	968746	0	0	None	None	None	None	None	None	None
DASY_VLD165_bins_99	BACTERIA	0.7	80.28	8.45	188	4074334	17	15	Bacteria	Bacteroidota	Bacteroidia	Bacteroidales	Bacteroidaceae	Phocaeicola	None
DASY_VLD165_bins_9	BACTERIA	1	94.37	15.49	127	2335398	11	4	Bacteria	Firmicutes	Bacilli	Erysipelotrichales	Erysipelotrichaceae	Dielma	Dielma fastidiosa
DASY_VLD172_bins_100	BLANK	1	0	0	11	231783	0	0	None	None	None	None	None	None	None
DASY_VLD172_bins_101	BACTERIA	0.9	74.65	5.63	142	2214627	13	9	Bacteria	Firmicutes	Clostridia	Lachnospirales	Lachnospiraceae	CAG-510	CAG-510 sp900551115
DASY_VLD172_bins_102	BACTERIA	0.2	16.9	0	54	342525	4	3	Bacteria	Elusimicrobiota	Elusimicrobia	Elusimicrobiales	Elusimicrobiaceae	UBA1436	UBA1436 sp002329395
DASY_VLD172_bins_103	BLANK	0.9	0	0	12	270356	2	2	Bacteria	Bacteroidota	Bacteroidia	Bacteroidales	UBA932	RC9	RC9 sp900546395
DASY_VLD172_bins_104	BACTERIA	0.3	32.39	2.82	93	1031476	5	5	Bacteria	Firmicutes	Clostridia	Lachnospirales	Lachnospiraceae	UBA9502	None
DASY_VLD172_bins_105	BACTERIA	0.9	78.87	1.41	60	1031601	0	0	None	None	None	None	None	None	None
DASY_VLD172_bins_106	BLANK	0.8	0	0	78	1571245	3	3	Bacteria	Firmicutes	Clostridia	Oscillospirales	Oscillospiraceae	CAG-110	None
DASY_VLD172_bins_107	BLANK	1	0	0	30	260363	0	0	None	None	None	None	None	None	None
DASY_VLD172_bins_108	BLANK	0.8	0	0	58	654623	3	3	Bacteria	Firmicutes	Clostridia	Oscillospirales	Acutalibacteraceae	UBA737	None
DASY_VLD172_bins_109	BACTERIA	0.3	28.17	1.41	33	413335	1	1	Bacteria	Firmicutes	Clostridia	Christensenellales	UBA4651	UBA7867	UBA7867 sp002405615
DASY_VLD172_bins_10	BLANK	1	0	0	14	326203	0	0	None	None	None	None	None	None	None
DASY_VLD172_bins_110	BLANK	0.9	0	0	21	385656	0	0	None	None	None	None	None	None	None
DASY_VLD172_bins_111	BACTERIA	0.5	57.75	8.45	151	2289402	6	2	Bacteria	Firmicutes	Clostridia	Lachnospirales	Lachnospiraceae	AF33-28	AF33-28 sp003477885
DASY_VLD172_bins_112	BLANK	0.8	0	0	45	391982	1	1	Bacteria	Proteobacteria	Alphaproteobacteria	RF32	CAG-239	CAG-495	None
DASY_VLD172_bins_113	BLANK	0.9	0	0	51	512339	1	1	Bacteria	Firmicutes	Clostridia	Oscillospirales	Oscillospiraceae	CAG-110	CAG-110 sp900554625
DASY_VLD172_bins_114	BACTERIA	0.6	71.83	14.08	131	2678887	19	19	Bacteria	Bacteroidota	Bacteroidia	Bacteroidales	Bacteroidaceae	Bacteroides	None
DASY_VLD172_bins_115	BACTERIA	0.9	94.37	18.31	230	4118011	28	28	Bacteria	Bacteroidota	Bacteroidia	Bacteroidales	Tannerellaceae	Parabacteroides	None
DASY_VLD172_bins_116	BACTERIA	0.8	81.69	1.41	104	2077340	2	2	Bacteria	Firmicutes	Clostridia	Oscillospirales	Oscillospiraceae	None	None
DASY_VLD172_bins_117	BACTERIA	0.5	49.3	33.8	199	3236632	14	11	Bacteria	Firmicutes	Clostridia	Oscillospirales	Oscillospiraceae	Lawsonibacter	None
DASY_VLD172_bins_118	BACTERIA	0.6	67.61	45.07	360	7243294	20	10	Bacteria	Bacteroidota	Bacteroidia	Bacteroidales	Bacteroidaceae	Phocaeicola	None
DASY_VLD172_bins_119	BLANK	1	0	0	11	218590	0	0	None	None	None	None	None	None	None
DASY_VLD172_bins_11	BACTERIA	0.3	26.76	0	38	620166	3	3	Bacteria	Bacteroidota	Bacteroidia	Bacteroidales	None	None	None
DASY_VLD172_bins_120	BACTERIA	0.6	73.24	5.63	132	2756514	6	2	Bacteria	Bacteroidota	Bacteroidia	Bacteroidales	Bacteroidaceae	Phocaeicola	None
DASY_VLD172_bins_121	BACTERIA	0.4	47.89	1.41	149	1167173	8	5	Bacteria	Firmicutes	Clostridia	Lachnospirales	Anaerotignaceae	Anaerotignum	Anaerotignum sp004557645
DASY_VLD172_bins_122	BLANK	0.8	0	0	55	533952	0	0	None	None	None	None	None	None	None
DASY_VLD172_bins_123	BLANK	0.9	0	0	79	709208	2	2	Bacteria	Firmicutes	Clostridia	Lachnospirales	Lachnospiraceae	None	None
DASY_VLD172_bins_124	BLANK	0.8	0	0	31	226888	2	2	Bacteria	Proteobacteria	Alphaproteobacteria	RF32	CAG-239	CAG-495	CAG-495 sp000432275
DASY_VLD172_bins_125	BLANK	0.8	0	0	31	652945	1	1	Bacteria	Bacteroidota	Bacteroidia	Bacteroidales	UBA932	RC9	RC9 sp002314885
DASY_VLD172_bins_126	BLANK	1	0	0	21	244231	0	0	None	None	None	None	None	None	None
DASY_VLD172_bins_127	BACTERIA	1	95.77	4.23	104	1737710	21	21	Bacteria	Proteobacteria	Gammaproteobacteria	Burkholderiales	Burkholderiaceae	CAG-521	None
DASY_VLD172_bins_128	BACTERIA	1	92.96	14.08	184	3014450	16	10	Bacteria	Firmicutes	Clostridia	Lachnospirales	Lachnospiraceae	UBA9414	UBA9414 sp003458885
DASY_VLD172_bins_129	BACTERIA	0.6	61.97	101.41	687	6679396	25	6	Bacteria	Firmicutes	Clostridia	Oscillospirales	Oscillospiraceae	UMGS1872	UMGS1872 sp900549475
DASY_VLD172_bins_12	BACTERIA	0.7	76.06	8.45	199	4117043	14	14	Bacteria	Bacteroidota	Bacteroidia	Bacteroidales	Bacteroidaceae	Bacteroides	None
DASY_VLD172_bins_130	BLANK	0.9	0	0	14	275168	1	1	Bacteria	Firmicutes	Clostridia	Oscillospirales	Ruminococcaceae	HUN007	HUN007 sp000712055
DASY_VLD172_bins_131	BACTERIA	0.7	66.2	9.86	176	1207222	0	0	None	None	None	None	None	None	None
DASY_VLD172_bins_132	BACTERIA	1	88.73	1.41	74	1522166	8	7	Bacteria	Firmicutes	Bacilli	RF39	CAG-1000	CAG-582	CAG-582 sp000435515
DASY_VLD172_bins_133	BACTERIA	0.7	74.65	5.63	107	1909698	13	12	Bacteria	Firmicutes	Negativicutes	Acidaminococcales	Acidaminococcaceae	Phascolarctobacterium	None
DASY_VLD172_bins_134	BACTERIA	0.5	59.15	2.82	119	2394186	7	7	Bacteria	Firmicutes	Clostridia	Lachnospirales	Lachnospiraceae	None	None
DASY_VLD172_bins_135	BACTERIA	1	98.59	2.82	95	1779470	15	12	Bacteria	Firmicutes	Clostridia	Oscillospirales	Ruminococcaceae	UBA1409	UBA1409 sp002491605
DASY_VLD172_bins_136	BLANK	0.8	0	0	47	320295	0	0	None	None	None	None	None	None	None
DASY_VLD172_bins_137	BACTERIA	0.9	90.14	36.62	308	5269973	28	28	Bacteria	Bacteroidota	Bacteroidia	Bacteroidales	Bacteroidaceae	Bacteroides	None
DASY_VLD172_bins_138	BACTERIA	0.3	38.03	1.41	87	838729	6	3	Bacteria	Firmicutes	Clostridia	Oscillospirales	Ruminococcaceae	UMGS966	UMGS966 sp900547185
DASY_VLD172_bins_139	BACTERIA	0.3	35.21	0	23	318211	2	2	Bacteria	Firmicutes	Clostridia	Oscillospirales	CAG-382	None	None
DASY_VLD172_bins_13	BLANK	0.9	0	0	21	432800	0	0	None	None	None	None	None	None	None
DASY_VLD172_bins_140	BACTERIA	0.5	67.61	0	101	2134363	12	11	Bacteria	Firmicutes	Clostridia	Oscillospirales	Oscillospiraceae	CAG-110	None
DASY_VLD172_bins_141	BLANK	0.7	0	0	91	875889	2	2	Bacteria	Bacteroidota	Bacteroidia	Bacteroidales	Rikenellaceae	None	None
DASY_VLD172_bins_142	BACTERIA	0.4	36.62	0	123	910539	4	4	Bacteria	Firmicutes	Clostridia	Christensenellales	UBA1242	UBA11517	None
DASY_VLD172_bins_143	BACTERIA	0.5	56.34	7.04	194	4130737	7	7	Bacteria	Bacteroidota	Bacteroidia	Bacteroidales	Bacteroidaceae	Bacteroides	None
DASY_VLD172_bins_144	BACTERIA	0.8	88.73	16.9	194	3062141	21	10	Bacteria	Bacteroidota	Bacteroidia	Bacteroidales	Marinifilaceae	Odoribacter	Odoribacter splanchnicus
DASY_VLD172_bins_145	BLANK	0.9	0	0	24	276514	0	0	None	None	None	None	None	None	None
DASY_VLD172_bins_146	BACTERIA	0.4	25.35	0	102	802639	2	2	Bacteria	Bacteroidota	Bacteroidia	Bacteroidales	UBA932	RC9	RC9 sp900546395
DASY_VLD172_bins_147	BLANK	1	0	0	18	269629	0	0	None	None	None	None	None	None	None
DASY_VLD172_bins_148	BACTERIA	0.2	18.31	8.45	176	1572514	0	0	None	None	None	None	None	None	None
DASY_VLD172_bins_149	BLANK	0.9	0	0	18	373035	0	0	None	None	None	None	None	None	None
DASY_VLD172_bins_14	BLANK	0.9	0	0	19	393494	2	2	Bacteria	None	None	None	None	None	None
DASY_VLD172_bins_150	BACTERIA	1	88.73	8.45	273	3957973	17	17	Bacteria	Firmicutes	Clostridia	Lachnospirales	Lachnospiraceae	None	None
DASY_VLD172_bins_151	BACTERIA	0.6	59.15	0	83	1700006	9	9	Bacteria	Bacteroidota	Bacteroidia	Bacteroidales	Bacteroidaceae	None	None
DASY_VLD172_bins_152	BLANK	0.9	0	0	36	416789	2	2	Bacteria	Firmicutes	Clostridia	Lachnospirales	Lachnospiraceae	UBA9502	None
DASY_VLD172_bins_153	BLANK	0.8	0	0	73	936325	4	2	Bacteria	Firmicutes	Clostridia	Oscillospirales	Oscillospiraceae	CAG-110	CAG-110 sp004562395
DASY_VLD172_bins_154	BLANK	1	0	0	35	546496	0	0	None	None	None	None	None	None	None
DASY_VLD172_bins_155	BLANK	0.9	0	0	17	342591	1	1	Bacteria	Firmicutes	Clostridia	Oscillospirales	Oscillospiraceae	CAG-110	CAG-110 sp900554625
DASY_VLD172_bins_156	BACTERIA	1	94.37	184.51	226	4674239	20	9	Bacteria	Firmicutes	Clostridia	TANB77	CAG-508	UMGS1994	UMGS1994 sp900553945
DASY_VLD172_bins_157	BACTERIA	0.4	52.11	43.66	698	5242433	12	12	None	None	None	None	None	None	None
DASY_VLD172_bins_158	BACTERIA	0.5	50.7	2.82	88	807276	18	18	Bacteria	Desulfobacterota	Desulfovibrionia	Desulfovibrionales	Desulfovibrionaceae	Desulfovibrio	None
DASY_VLD172_bins_159	BLANK	0.8	0	0	116	1623848	0	0	None	None	None	None	None	None	None
DASY_VLD172_bins_15	BACTERIA	1	92.96	0	57	1147999	1	1	Bacteria	Firmicutes	Bacilli	RFN20	CAG-826	UBA4951	None
DASY_VLD172_bins_160	BACTERIA	1	97.18	609.86	1493	16810369	63	19	Bacteria	Firmicutes	Bacilli	RF39	CAG-822	UBA5026	UBA5026 sp900552335
DASY_VLD172_bins_161	BACTERIA	0.5	50.7	0	80	1427857	4	4	Bacteria	Firmicutes	Clostridia	Oscillospirales	Ruminococcaceae	None	None
DASY_VLD172_bins_162	BACTERIA	0.3	35.21	0	61	1318529	5	5	Bacteria	Bacteroidota	Bacteroidia	Bacteroidales	Bacteroidaceae	Paraprevotella	None
DASY_VLD172_bins_163	BLANK	0.8	0	0	87	782241	1	1	Bacteria	Firmicutes	Clostridia	Oscillospirales	Acutalibacteraceae	UMGS1397	UMGS1397 sp900551425
DASY_VLD172_bins_164	BLANK	0.8	0	0	42	505881	2	2	Bacteria	Bacteroidota	Bacteroidia	Bacteroidales	None	None	None
DASY_VLD172_bins_165	BACTERIA	0.2	33.8	7.04	286	2645709	4	3	Bacteria	Bacteroidota	Bacteroidia	Bacteroidales	Marinifilaceae	Odoribacter	Odoribacter splanchnicus
DASY_VLD172_bins_166	BLANK	0.8	0	0	21	202242	1	1	Bacteria	Firmicutes	Clostridia	Oscillospirales	CAG-382	UMGS1307	UMGS1307 sp900550505
DASY_VLD172_bins_167	BACTERIA	0.4	45.07	7.04	163	2689813	1	1	Bacteria	Firmicutes	Clostridia	Lachnospirales	Lachnospiraceae	UBA2942	UBA2942 sp900321525
DASY_VLD172_bins_168	BACTERIA	0.3	35.21	0	42	856404	3	3	Bacteria	None	None	None	None	None	None
DASY_VLD172_bins_169	BACTERIA	1	97.18	4.23	175	3605733	22	22	Bacteria	Firmicutes	Clostridia	Clostridiales	Clostridiaceae	Clostridium	Clostridium sp001403635
DASY_VLD172_bins_16	BACTERIA	1	100	4.23	218	4454852	19	19	Bacteria	Bacteroidota	Bacteroidia	Bacteroidales	Bacteroidaceae	None	None
DASY_VLD172_bins_170	BLANK	0.9	0	0	121	917468	0	0	None	None	None	None	None	None	None
DASY_VLD172_bins_171	BACTERIA	0.3	30.99	5.63	185	1592308	0	0	None	None	None	None	None	None	None
DASY_VLD172_bins_172	BLANK	0.9	0	0	54	706556	1	1	Bacteria	Bacteroidota	Bacteroidia	Bacteroidales	Bacteroidaceae	Bacteroides	Bacteroides togonis
DASY_VLD172_bins_173	BLANK	0.9	0	0	14	227276	2	2	Bacteria	Bacteroidota	Bacteroidia	Bacteroidales	Marinifilaceae	Butyricimonas	None
DASY_VLD172_bins_174	BLANK	1	0	0	18	240966	0	0	None	None	None	None	None	None	None
DASY_VLD172_bins_175	BACTERIA	0.6	57.75	1.41	55	1096177	2	2	Bacteria	Firmicutes	Bacilli	RF39	CAG-822	None	None
DASY_VLD172_bins_176	BACTERIA	0.9	95.77	2.82	114	2379251	14	14	Bacteria	Firmicutes	Clostridia	Lachnospirales	Lachnospiraceae	None	None
DASY_VLD172_bins_177	BLANK	1	0	0	49	377079	0	0	None	None	None	None	None	None	None
DASY_VLD172_bins_178	BACTERIA	0.5	54.93	2.82	146	2975390	6	6	Bacteria	Bacteroidota	Bacteroidia	Bacteroidales	Bacteroidaceae	Prevotella	None
DASY_VLD172_bins_179	BLANK	0.8	0	0	87	1475531	1	1	Bacteria	Firmicutes	Clostridia	Oscillospirales	Oscillospiraceae	CAG-110	CAG-110 sp900554625
DASY_VLD172_bins_17	BLANK	0.9	0	0	11	222482	0	0	None	None	None	None	None	None	None
DASY_VLD172_bins_180	BLANK	0.9	0	0	16	334782	1	1	Bacteria	Bacteroidota	Bacteroidia	Bacteroidales	UBA932	RC9	RC9 sp002298075
DASY_VLD172_bins_181	BACTERIA	1	90.14	643.66	1508	14484484	64	13	Bacteria	Firmicutes	Bacilli	RF39	CAG-611	CAG-877	CAG-877 sp900552495
DASY_VLD172_bins_182	BACTERIA	0.3	28.17	7.04	49	602199	3	3	Bacteria	None	None	None	None	None	None
DASY_VLD172_bins_183	BLANK	0.7	0	0	49	528066	3	3	Bacteria	Firmicutes	Clostridia	Oscillospirales	None	None	None
DASY_VLD172_bins_184	BACTERIA	1	97.18	9.86	152	3122236	17	7	Bacteria	Firmicutes	Clostridia	Lachnospirales	Lachnospiraceae	Kineothrix	Kineothrix alysoides
DASY_VLD172_bins_185	BLANK	0.9	0	0	34	533158	0	0	None	None	None	None	None	None	None
DASY_VLD172_bins_186	BLANK	1	0	0	27	293805	0	0	None	None	None	None	None	None	None
DASY_VLD172_bins_187	BACTERIA	0.3	30.99	0	93	1213384	5	5	Bacteria	Bacteroidota	Bacteroidia	Bacteroidales	Bacteroidaceae	None	None
DASY_VLD172_bins_188	BACTERIA	0.5	53.52	0	101	1637427	5	4	Bacteria	Proteobacteria	Alphaproteobacteria	RF32	CAG-239	CAG-495	CAG-495 sp000432275
DASY_VLD172_bins_189	BACTERIA	0.3	32.39	2.82	79	1676063	0	0	None	None	None	None	None	None	None
DASY_VLD172_bins_18	BACTERIA	1	87.32	1.41	74	1507795	12	11	Bacteria	Firmicutes	Bacilli	RF39	CAG-822	UBA5578	UBA5578 sp002425325
DASY_VLD172_bins_190	BACTERIA	0.4	40.85	7.04	101	1275928	5	5	Bacteria	Firmicutes	Clostridia	Lachnospirales	Lachnospiraceae	None	None
DASY_VLD172_bins_191	BACTERIA	0.9	87.32	2.82	128	2677739	20	20	Bacteria	Bacteroidota	Bacteroidia	Bacteroidales	Bacteroidaceae	Bacteroides	None
DASY_VLD172_bins_192	BLANK	1	0	0	18	238665	0	0	None	None	None	None	None	None	None
DASY_VLD172_bins_193	BACTERIA	0.9	78.87	38.03	427	5275107	17	16	Bacteria	Bacteroidota	Bacteroidia	Bacteroidales	Marinifilaceae	Butyricimonas	None
DASY_VLD172_bins_194	BLANK	0.8	0	0	106	700185	4	2	Bacteria	Firmicutes	Clostridia	Clostridiales	Clostridiaceae	Clostridium	Clostridium perfringens
DASY_VLD172_bins_195	BACTERIA	0.3	28.17	1.41	105	1048511	1	1	Bacteria	Bacteroidota	Bacteroidia	Bacteroidales	Rikenellaceae	Alistipes	Alistipes sp900546005
DASY_VLD172_bins_196	BACTERIA	0.4	46.48	7.04	101	1790946	4	4	Bacteria	Firmicutes	Clostridia	Lachnospirales	Lachnospiraceae	None	None
DASY_VLD172_bins_197	BLANK	1	0	0	49	436486	0	0	None	None	None	None	None	None	None
DASY_VLD172_bins_198	BACTERIA	0.9	91.55	7.04	203	3140262	10	10	Bacteria	Firmicutes	Clostridia	Lachnospirales	Lachnospiraceae	None	None
DASY_VLD172_bins_199	BACTERIA	0.9	84.51	11.27	188	2915500	21	10	Bacteria	Bacteroidota	Bacteroidia	Bacteroidales	Marinifilaceae	Odoribacter	Odoribacter splanchnicus
DASY_VLD172_bins_19	BLANK	0.9	0	0	16	379860	1	1	Bacteria	Firmicutes	Clostridia	Oscillospirales	Oscillospiraceae	CAG-110	CAG-110 sp900549495
DASY_VLD172_bins_1	BLANK	1	0	0	12	250126	0	0	None	None	None	None	None	None	None
DASY_VLD172_bins_200	BACTERIA	0.5	63.38	2.82	145	3100454	6	2	Bacteria	Firmicutes	Clostridia	Lachnospirales	Lachnospiraceae	Lachnoclostridium	Lachnoclostridium sp900078195
DASY_VLD172_bins_201	BLANK	1	0	0	20	398386	0	0	None	None	None	None	None	None	None
DASY_VLD172_bins_202	BLANK	0.9	0	0	108	767009	0	0	None	None	None	None	None	None	None
DASY_VLD172_bins_203	BACTERIA	1	88.73	2.82	89	1815636	11	7	Bacteria	Firmicutes	Clostridia	TANB77	CAG-508	UBA7001	UBA7001 sp900553685
DASY_VLD172_bins_204	ARCHAEA	0.8	88.16	21.05	103	1811086	10	6	Archaea	Thermoplasmatota	Thermoplasmata	Methanomassiliicoccales	Methanomethylophilaceae	UBA71	UBA71 sp006954425
DASY_VLD172_bins_205	BLANK	1	0	0	22	364087	0	0	None	None	None	None	None	None	None
DASY_VLD172_bins_206	BLANK	0.9	0	0	23	201361	0	0	None	None	None	None	None	None	None
DASY_VLD172_bins_207	BLANK	0.9	0	0	46	958182	1	1	Bacteria	Bacteroidota	Bacteroidia	Bacteroidales	Tannerellaceae	Parabacteroides	Parabacteroides distasonis
DASY_VLD172_bins_208	BACTERIA	0.2	19.72	1.41	44	322776	3	2	Bacteria	Bacteroidota	Bacteroidia	Bacteroidales	Rikenellaceae	Alistipes	Alistipes putredinis
DASY_VLD172_bins_209	BACTERIA	1	90.14	35.21	190	2376165	23	10	Bacteria	Proteobacteria	Alphaproteobacteria	RF32	CAG-239	CAG-495	CAG-495 sp000432275
DASY_VLD172_bins_20	BLANK	0.9	0	0	62	500231	0	0	None	None	None	None	None	None	None
DASY_VLD172_bins_210	BLANK	0.9	0	0	21	255312	1	1	Bacteria	Proteobacteria	Alphaproteobacteria	RF32	CAG-239	CAG-267	CAG-267 sp001917135
DASY_VLD172_bins_211	BLANK	1	0	0	28	261643	5	2	Bacteria	Proteobacteria	Alphaproteobacteria	RF32	CAG-239	CAG-495	CAG-495 sp900551585
DASY_VLD172_bins_212	BLANK	0.9	0	0	29	422546	0	0	None	None	None	None	None	None	None
DASY_VLD172_bins_213	BLANK	1	0	0	16	273614	0	0	None	None	None	None	None	None	None
DASY_VLD172_bins_214	BACTERIA	0.4	47.89	1.41	76	1590560	8	8	Bacteria	Bacteroidota	Bacteroidia	Bacteroidales	Bacteroidaceae	Prevotella	None
DASY_VLD172_bins_215	BACTERIA	0.2	26.76	2.82	41	901559	1	1	Bacteria	Firmicutes	Clostridia	Oscillospirales	Ruminococcaceae	UBA866	None
DASY_VLD172_bins_216	BACTERIA	0.8	80.28	11.27	118	2518796	20	4	Bacteria	Bacteroidota	Bacteroidia	Bacteroidales	Muribaculaceae	CAG-279	CAG-279 sp000437795
DASY_VLD172_bins_217	BLANK	0.8	0	0	47	414457	2	2	Bacteria	Firmicutes	Bacilli	Erysipelotrichales	Erysipelatoclostridiaceae	None	None
DASY_VLD172_bins_218	BACTERIA	0.6	67.61	15.49	56	1211520	17	7	Bacteria	Bacteroidota	Bacteroidia	Bacteroidales	Rikenellaceae	Alistipes	Alistipes sp900546065
DASY_VLD172_bins_219	BACTERIA	0.6	59.15	0	23	550726	8	3	Bacteria	Bacteroidota	Bacteroidia	Bacteroidales	Paludibacteraceae	SFVR01	SFVR01 sp004561455
DASY_VLD172_bins_21	BACTERIA	0.2	26.76	0	51	1029873	2	2	Bacteria	Bacteroidota	Bacteroidia	Bacteroidales	Rikenellaceae	Alistipes	Alistipes sp900546065
DASY_VLD172_bins_220	BLANK	0.9	0	0	31	231360	3	2	Bacteria	Bacteroidota	Bacteroidia	Bacteroidales	Rikenellaceae	Alistipes	Alistipes putredinis
DASY_VLD172_bins_221	BLANK	1	0	0	32	276660	1	1	Bacteria	Firmicutes	Clostridia	Oscillospirales	Butyricicoccaceae	Butyricicoccus	Butyricicoccus sp004555915
DASY_VLD172_bins_222	BACTERIA	0.8	80.28	2.82	75	1193058	0	0	None	None	None	None	None	None	None
DASY_VLD172_bins_223	BLANK	1	0	0	54	500921	0	0	None	None	None	None	None	None	None
DASY_VLD172_bins_224	BLANK	0.7	0	0	81	775732	5	5	Bacteria	Firmicutes	Clostridia	Oscillospirales	Acutalibacteraceae	None	None
DASY_VLD172_bins_225	BACTERIA	0.2	23.94	0	101	967969	3	3	Bacteria	Firmicutes	Clostridia	Christensenellales	CAG-74	SFFH01	SFFH01 sp004557905
DASY_VLD172_bins_226	BLANK	1	0	0	19	383519	0	0	None	None	None	None	None	None	None
DASY_VLD172_bins_227	BLANK	1	0	0	26	247042	0	0	None	None	None	None	None	None	None
DASY_VLD172_bins_228	BLANK	0.9	0	0	31	212211	3	2	Bacteria	Firmicutes	Clostridia	UBA1212	UBA1255	UMGS1537	UMGS1537 sp900552695
DASY_VLD172_bins_229	BLANK	0.9	0	0	23	506125	1	1	Bacteria	Firmicutes	Clostridia	Oscillospirales	Oscillospiraceae	CAG-110	CAG-110 sp900554625
DASY_VLD172_bins_22	BLANK	1	0	0	26	216496	0	0	None	None	None	None	None	None	None
DASY_VLD172_bins_230	BACTERIA	1	92.96	1.41	123	2486660	12	9	Bacteria	Bacteroidota	Bacteroidia	Bacteroidales	Paludibacteraceae	RF16	RF16 sp002477945
DASY_VLD172_bins_231	BACTERIA	0.3	25.35	2.82	95	1261972	3	3	Bacteria	Bacteroidota	Bacteroidia	None	None	None	None
DASY_VLD172_bins_232	BLANK	0.7	0	0	70	739143	5	5	Bacteria	Firmicutes	Clostridia	Lachnospirales	Lachnospiraceae	None	None
DASY_VLD172_bins_233	BACTERIA	1	95.77	1.41	124	2557542	2	2	Bacteria	Firmicutes	Bacilli	Erysipelotrichales	Erysipelotrichaceae	None	None
DASY_VLD172_bins_234	BACTERIA	0.8	80.28	2.82	106	2188935	17	12	Bacteria	Bacteroidota	Bacteroidia	Bacteroidales	Bacteroidaceae	Prevotellamassilia	None
DASY_VLD172_bins_235	BLANK	0.8	0	0	105	820942	0	0	None	None	None	None	None	None	None
DASY_VLD172_bins_236	BLANK	1	0	0	29	251510	2	2	Bacteria	Verrucomicrobiota	Lentisphaeria	Victivallales	UBA1829	UBA1829	UBA1829 sp900548385
DASY_VLD172_bins_237	BACTERIA	0.3	32.39	0	31	614269	8	8	Bacteria	Firmicutes	Clostridia	Oscillospirales	Oscillospiraceae	CAG-110	None
DASY_VLD172_bins_238	BLANK	0.8	0	0	17	235071	0	0	None	None	None	None	None	None	None
DASY_VLD172_bins_239	BLANK	1	0	0	23	464301	0	0	None	None	None	None	None	None	None
DASY_VLD172_bins_23	BLANK	0.8	0	0	31	277934	1	1	Bacteria	Firmicutes	Clostridia	Oscillospirales	CAG-382	UCG-010	UCG-010 sp003150215
DASY_VLD172_bins_240	BACTERIA	0.7	61.97	0	75	1558387	15	14	Bacteria	Bacteroidota	Bacteroidia	Bacteroidales	Bacteroidaceae	Paraprevotella	None
DASY_VLD172_bins_241	BACTERIA	0.8	81.69	2.82	95	1615508	8	2	Bacteria	Bacteroidota	Bacteroidia	Bacteroidales	Rikenellaceae	Tidjanibacter	Tidjanibacter inops
DASY_VLD172_bins_242	BACTERIA	0.8	76.06	83.1	150	1262105	32	32	Bacteria	None	None	None	None	None	None
DASY_VLD172_bins_243	BACTERIA	0.4	52.11	0	104	2213138	8	8	Bacteria	None	None	None	None	None	None
DASY_VLD172_bins_244	BACTERIA	0.9	94.37	4.23	142	2818635	10	10	Bacteria	Firmicutes	Clostridia	Lachnospirales	Lachnospiraceae	None	None
DASY_VLD172_bins_245	BACTERIA	1	100	450.7	3197	37778861	72	49	Bacteria	Bacteroidota	Bacteroidia	Bacteroidales	Bacteroidaceae	Bacteroides	None
DASY_VLD172_bins_246	BACTERIA	0.9	94.37	5.63	111	2334367	14	9	Bacteria	Bacteroidota	Bacteroidia	Bacteroidales	UBA932	RC9	RC9 sp900546395
DASY_VLD172_bins_247	BACTERIA	0.9	83.1	0	72	1393285	11	10	Bacteria	Firmicutes	Bacilli	ML615J-28	CAG-313	UMGS75	UMGS75 sp900538885
DASY_VLD172_bins_248	BACTERIA	0.7	64.79	1.41	52	1161303	16	14	Bacteria	Firmicutes	Clostridia	Oscillospirales	Acutalibacteraceae	UMGS263	UMGS263 sp900540535
DASY_VLD172_bins_249	BLANK	1	0	0	80	515818	1	1	Bacteria	Verrucomicrobiota	Lentisphaeria	Victivallales	UBA1829	UBA1829	UBA1829 sp900548385
DASY_VLD172_bins_24	BACTERIA	0.5	46.48	2.82	110	1803426	5	2	Bacteria	Firmicutes	Clostridia	Oscillospirales	Oscillospiraceae	CAG-110	CAG-110 sp900554625
DASY_VLD172_bins_250	BACTERIA	0.4	45.07	4.23	62	1321968	11	11	Bacteria	Firmicutes	Clostridia	Oscillospirales	None	None	None
DASY_VLD172_bins_251	BACTERIA	0.9	87.32	25.35	154	3299085	27	13	Bacteria	Bacteroidota	Bacteroidia	Bacteroidales	Bacteroidaceae	Bacteroides	Bacteroides cutis
DASY_VLD172_bins_252	BLANK	1	0	0	16	353952	0	0	None	None	None	None	None	None	None
DASY_VLD172_bins_253	BLANK	0.8	0	0	75	585066	1	1	Bacteria	Firmicutes	Clostridia	Oscillospirales	Acutalibacteraceae	None	None
DASY_VLD172_bins_254	BACTERIA	1	98.59	0	132	2653314	13	13	Bacteria	Firmicutes	Clostridia	Lachnospirales	Lachnospiraceae	None	None
DASY_VLD172_bins_255	BACTERIA	0.4	30.99	12.68	46	424063	3	2	Bacteria	Proteobacteria	Alphaproteobacteria	RF32	CAG-239	CAG-495	CAG-495 sp900538765
DASY_VLD172_bins_256	BACTERIA	0.3	19.72	4.23	32	350908	6	5	Bacteria	Bacteroidota	Bacteroidia	Flavobacteriales	UBA1820	UBA1820	UBA1820 sp003150615
DASY_VLD172_bins_257	BACTERIA	0.3	25.35	0	62	1271724	0	0	None	None	None	None	None	None	None
DASY_VLD172_bins_258	BACTERIA	1	98.59	1.41	135	2803249	16	16	Bacteria	Firmicutes	Clostridia	Lachnospirales	Lachnospiraceae	CAG-590	None
DASY_VLD172_bins_259	BACTERIA	0.3	39.44	1.41	20	422731	10	3	Bacteria	Bacteroidota	Bacteroidia	Bacteroidales	Bacteroidaceae	Prevotella	Prevotella sp900554695
DASY_VLD172_bins_25	BACTERIA	0.8	87.32	7.04	154	3326721	18	18	Bacteria	Bacteroidota	Bacteroidia	Bacteroidales	Tannerellaceae	Parabacteroides	None
DASY_VLD172_bins_260	BLANK	0.9	0	0	70	566839	1	1	Bacteria	Proteobacteria	Alphaproteobacteria	RF32	CAG-239	CAG-495	CAG-495 sp900551585
DASY_VLD172_bins_261	BACTERIA	0.2	14.08	0	24	513456	3	3	Bacteria	Bacteroidota	Bacteroidia	Bacteroidales	Bacteroidaceae	Prevotella	None
DASY_VLD172_bins_262	BLANK	0.9	0	0	64	724136	0	0	None	None	None	None	None	None	None
DASY_VLD172_bins_263	BACTERIA	1	91.55	4.23	132	2761241	15	9	Bacteria	Bacteroidota	Bacteroidia	Bacteroidales	UBA932	RC9	RC9 sp900546395
DASY_VLD172_bins_264	BLANK	0.8	0	0	91	942417	1	1	Bacteria	Firmicutes	Clostridia	Oscillospirales	Ruminococcaceae	Negativibacillus	None
DASY_VLD172_bins_265	BACTERIA	0.2	22.54	1.41	120	1024024	2	2	Bacteria	Bacteroidota	Bacteroidia	Bacteroidales	Rikenellaceae	Alistipes	None
DASY_VLD172_bins_266	BACTERIA	0.2	18.31	0	14	288295	1	1	Bacteria	Firmicutes	Clostridia	Oscillospirales	Ruminococcaceae	HUN007	HUN007 sp000712055
DASY_VLD172_bins_267	BACTERIA	1	95.77	2.82	124	2567878	14	8	Bacteria	Firmicutes	Clostridia	Oscillospirales	Ruminococcaceae	Ruminiclostridium	Ruminiclostridium sp002363155
DASY_VLD172_bins_268	BACTERIA	0.8	80.28	1.41	100	2186438	7	4	Bacteria	Bacteroidota	Bacteroidia	Bacteroidales	Paludibacteraceae	SFVR01	SFVR01 sp004561455
DASY_VLD172_bins_269	BLANK	1	0	0	24	247269	0	0	None	None	None	None	None	None	None
DASY_VLD172_bins_26	BLANK	0.9	0	0	14	242251	1	1	Bacteria	Firmicutes	Clostridia	Christensenellales	UBA4651	UBA7867	UBA7867 sp002405615
DASY_VLD172_bins_270	BLANK	0.7	0	0	31	252908	3	3	Bacteria	Proteobacteria	Alphaproteobacteria	RF32	CAG-239	CAG-495	CAG-495 sp000432275
DASY_VLD172_bins_271	ARCHAEA	0.6	61.84	32.89	67	1369139	13	13	Archaea	Thermoplasmatota	Thermoplasmata	Methanomassiliicoccales	Methanomethylophilaceae	UBA71	None
DASY_VLD172_bins_272	BACTERIA	0.9	78.87	0	111	2302078	6	6	Bacteria	Bacteroidota	Bacteroidia	Bacteroidales	None	None	None
DASY_VLD172_bins_273	BACTERIA	0.8	83.1	5.63	121	2543343	17	16	Bacteria	Bacteroidota	Bacteroidia	Bacteroidales	Bacteroidaceae	Bacteroides	None
DASY_VLD172_bins_274	BACTERIA	1	92.96	9.86	115	2065218	4	2	Bacteria	Firmicutes	Bacilli	ML615J-28	CAG-313	CAG-313	CAG-313 sp900539265
DASY_VLD172_bins_275	BACTERIA	0.2	15.49	0	30	517716	1	1	Bacteria	Firmicutes	Clostridia	Oscillospirales	Acutalibacteraceae	UMGS263	UMGS263 sp900540535
DASY_VLD172_bins_276	BLANK	0.9	0	0	22	447248	0	0	None	None	None	None	None	None	None
DASY_VLD172_bins_277	BLANK	0.9	0	0	15	301564	1	1	Bacteria	Bacteroidota	Bacteroidia	Bacteroidales	Muribaculaceae	CAG-279	None
DASY_VLD172_bins_278	BACTERIA	1	100	1.41	97	2104021	8	8	Bacteria	Firmicutes	Clostridia	Oscillospirales	Ruminococcaceae	None	None
DASY_VLD172_bins_279	BLANK	1	0	0	14	293011	0	0	None	None	None	None	None	None	None
DASY_VLD172_bins_27	BACTERIA	0.9	88.73	1.41	132	2691124	14	4	Bacteria	Firmicutes	Clostridia	Lachnospirales	Lachnospiraceae	CAG-95	CAG-95 sp900066375
DASY_VLD172_bins_280	BACTERIA	0.6	66.2	4.23	175	3348818	8	8	Bacteria	Firmicutes	Clostridia	Lachnospirales	Lachnospiraceae	CAG-590	None
DASY_VLD172_bins_281	BACTERIA	1	90.14	4.23	134	2738920	20	18	Bacteria	Bacteroidota	Bacteroidia	Bacteroidales	Bacteroidaceae	UBA4372	UBA4372 sp002297545
DASY_VLD172_bins_282	BLANK	1	0	0	11	240759	0	0	None	None	None	None	None	None	None
DASY_VLD172_bins_283	BLANK	1	0	0	49	360274	0	0	None	None	None	None	None	None	None
DASY_VLD172_bins_284	BACTERIA	0.4	28.17	1.41	56	1198478	2	2	Bacteria	Bacteroidota	Bacteroidia	Bacteroidales	Bacteroidaceae	Bacteroides	None
DASY_VLD172_bins_285	BLANK	0.8	0	0	24	514458	4	2	Bacteria	Bacteroidota	Bacteroidia	Bacteroidales	Bacteroidaceae	Prevotella	Prevotella sp900554695
DASY_VLD172_bins_286	BLANK	0.9	0	0	38	649722	1	1	Bacteria	Bacteroidota	Bacteroidia	Bacteroidales	Tannerellaceae	Parabacteroides	Parabacteroides distasonis
DASY_VLD172_bins_287	BACTERIA	0.7	70.42	171.83	942	8231142	33	7	Bacteria	Firmicutes	Clostridia	Oscillospirales	Oscillospiraceae	Oscillibacter	Oscillibacter sp900548505
DASY_VLD172_bins_288	BLANK	0.9	0	0	9	214448	1	1	Bacteria	Bacteroidota	Bacteroidia	Bacteroidales	Tannerellaceae	Parabacteroides	None
DASY_VLD172_bins_289	BACTERIA	0.7	69.01	4.23	160	1615194	9	9	Bacteria	Bacteroidota	Bacteroidia	Bacteroidales	None	None	None
DASY_VLD172_bins_28	BACTERIA	0.9	90.14	0	81	1695024	6	6	Bacteria	Bacteroidota	Bacteroidia	Bacteroidales	None	None	None
DASY_VLD172_bins_290	BLANK	0.8	0	0	136	1636190	1	1	Bacteria	Bacteroidota	Bacteroidia	Bacteroidales	Bacteroidaceae	Bacteroides	Bacteroides sp002160055
DASY_VLD172_bins_291	BACTERIA	0.8	85.92	49.3	450	4289688	25	25	Bacteria	Bacteroidota	Bacteroidia	Bacteroidales	Rikenellaceae	Alistipes	None
DASY_VLD172_bins_292	BACTERIA	0.2	16.9	0	17	341289	0	0	None	None	None	None	None	None	None
DASY_VLD172_bins_293	BLANK	0.8	0	0	30	422826	0	0	None	None	None	None	None	None	None
DASY_VLD172_bins_294	BLANK	1	0	0	42	713130	0	0	None	None	None	None	None	None	None
DASY_VLD172_bins_29	BACTERIA	0.8	77.46	0	36	827098	14	14	Bacteria	Proteobacteria	Alphaproteobacteria	Rs-D84	Rs-D84	Rs-D84	None
DASY_VLD172_bins_2	BACTERIA	0.8	70.42	2.82	55	1124920	12	5	Bacteria	Bacteroidota	Bacteroidia	Bacteroidales	UBA932	RC9	RC9 sp002298075
DASY_VLD172_bins_30	BACTERIA	0.9	91.55	16.9	199	4084924	24	22	Bacteria	Bacteroidota	Bacteroidia	Bacteroidales	Tannerellaceae	Parabacteroides	None
DASY_VLD172_bins_31	BLANK	0.9	0	0	16	252528	0	0	None	None	None	None	None	None	None
DASY_VLD172_bins_32	BACTERIA	1	94.37	1.41	80	1689360	0	0	None	None	None	None	None	None	None
DASY_VLD172_bins_33	BACTERIA	0.6	70.42	164.79	747	14641793	34	17	Bacteria	Bacteroidota	Bacteroidia	Bacteroidales	Bacteroidaceae	Bacteroides	None
DASY_VLD172_bins_34	BACTERIA	0.6	64.79	5.63	152	3270297	12	12	Bacteria	Bacteroidota	Bacteroidia	Bacteroidales	Bacteroidaceae	Bacteroides	None
DASY_VLD172_bins_35	BACTERIA	0.8	67.61	0	47	973886	5	2	Bacteria	Firmicutes	Clostridia	Oscillospirales	Ruminococcaceae	UBA866	UBA866 sp900543295
DASY_VLD172_bins_36	BACTERIA	1	95.77	1.41	108	2243787	9	9	Bacteria	Bacteroidota	Bacteroidia	Bacteroidales	UBA932	CAG-831	None
DASY_VLD172_bins_37	BLANK	0.9	0	0	16	366326	1	1	Bacteria	Firmicutes	Bacilli	ML615J-28	CAG-313	UMGS75	UMGS75 sp900538885
DASY_VLD172_bins_38	BLANK	1	0	0	21	230944	0	0	None	None	None	None	None	None	None
DASY_VLD172_bins_39	BACTERIA	0.6	69.01	8.45	193	3964211	13	12	Bacteria	Bacteroidota	Bacteroidia	Bacteroidales	Bacteroidaceae	Phocaeicola	None
DASY_VLD172_bins_3	BLANK	0.8	0	0	35	438312	0	0	None	None	None	None	None	None	None
DASY_VLD172_bins_40	BACTERIA	0.4	38.03	8.45	85	743916	11	8	Bacteria	Bacteroidota	Bacteroidia	Bacteroidales	Barnesiellaceae	Barnesiella	Barnesiella intestinihominis
DASY_VLD172_bins_41	BACTERIA	0.8	85.92	0	91	1863210	14	13	Bacteria	Firmicutes	Clostridia	Oscillospirales	Oscillospiraceae	CAG-110	None
DASY_VLD172_bins_42	BACTERIA	0.4	40.85	4.23	111	1219117	0	0	None	None	None	None	None	None	None
DASY_VLD172_bins_43	BACTERIA	0.2	21.13	1.41	129	1103189	2	2	Bacteria	Bacteroidota	Bacteroidia	Bacteroidales	Rikenellaceae	Alistipes	None
DASY_VLD172_bins_44	BACTERIA	0.4	49.3	5.63	106	1072563	4	4	Bacteria	Firmicutes	Clostridia	Oscillospirales	Oscillospiraceae	None	None
DASY_VLD172_bins_45	BLANK	0.9	0	0	55	517605	1	1	Bacteria	Firmicutes	Clostridia	Lachnospirales	Lachnospiraceae	SFDP01	SFDP01 sp004558185
DASY_VLD172_bins_46	ARCHAEA	0.5	60.53	1.32	64	1142836	4	3	Archaea	Thermoplasmatota	Thermoplasmata	Methanomassiliicoccales	Methanomethylophilaceae	UBA71	UBA71 sp002506425
DASY_VLD172_bins_47	BACTERIA	0.3	32.39	5.63	95	1005008	5	2	Bacteria	Bacteroidota	Bacteroidia	Bacteroidales	UBA932	UBA1232	UBA1232 sp900544815
DASY_VLD172_bins_48	BACTERIA	0.9	94.37	2.82	91	1982908	18	5	Bacteria	Firmicutes	Clostridia	Oscillospirales	Oscillospiraceae	CAG-110	CAG-110 sp900547405
DASY_VLD172_bins_49	BLANK	1	0	0	15	274739	0	0	None	None	None	None	None	None	None
DASY_VLD172_bins_4	BACTERIA	0.8	76.06	0	59	1186801	0	0	None	None	None	None	None	None	None
DASY_VLD172_bins_50	BLANK	0.9	0	0	110	851190	0	0	None	None	None	None	None	None	None
DASY_VLD172_bins_51	BACTERIA	0.9	81.69	0	96	1942767	17	16	Bacteria	Bacteroidota	Bacteroidia	Bacteroidales	UBA932	RC9	None
DASY_VLD172_bins_52	BACTERIA	0.3	39.44	9.86	180	2284139	5	5	Bacteria	None	None	None	None	None	None
DASY_VLD172_bins_53	BACTERIA	0.2	32.39	0	86	1873817	6	6	Bacteria	Bacteroidota	Bacteroidia	Bacteroidales	Bacteroidaceae	Bacteroides	None
DASY_VLD172_bins_54	BLANK	0.9	0	0	61	475904	0	0	None	None	None	None	None	None	None
DASY_VLD172_bins_55	BACTERIA	0.9	80.28	1.41	49	934484	14	14	Bacteria	Proteobacteria	Alphaproteobacteria	Rs-D84	Rs-D84	Rs-D84	None
DASY_VLD172_bins_56	BACTERIA	0.2	33.8	2.82	118	1740400	2	2	Bacteria	Firmicutes	Clostridia	Lachnospirales	Lachnospiraceae	None	None
DASY_VLD172_bins_57	BACTERIA	0.9	88.73	2.82	116	2504478	13	6	Bacteria	Bacteroidota	Bacteroidia	Bacteroidales	UBA932	RC9	RC9 sp002298075
DASY_VLD172_bins_58	BLANK	1	0	0	18	366973	0	0	None	None	None	None	None	None	None
DASY_VLD172_bins_59	BLANK	0.9	0	0	218	2000879	0	0	None	None	None	None	None	None	None
DASY_VLD172_bins_5	BLANK	0.9	0	0	11	268468	5	5	Bacteria	Bacteroidota	Bacteroidia	Bacteroidales	Bacteroidaceae	Bacteroides	None
DASY_VLD172_bins_60	BACTERIA	0.5	45.07	1.41	38	519696	10	10	Bacteria	Proteobacteria	Gammaproteobacteria	Diplorickettsiales	Diplorickettsiaceae	Rickettsiella	None
DASY_VLD172_bins_61	BACTERIA	0.4	52.11	2.82	86	1768072	5	3	Bacteria	Bacteroidota	Bacteroidia	Bacteroidales	UBA932	RC9	RC9 sp900546395
DASY_VLD172_bins_62	BLANK	1	0	0	13	262189	0	0	None	None	None	None	None	None	None
DASY_VLD172_bins_63	BACTERIA	0.8	69.01	0	55	1111414	9	9	Bacteria	Firmicutes	Clostridia	Oscillospirales	Acutalibacteraceae	None	None
DASY_VLD172_bins_64	BACTERIA	1	97.18	5.63	151	3134307	19	18	Bacteria	Bacteroidota	Bacteroidia	Bacteroidales	Bacteroidaceae	Paraprevotella	None
DASY_VLD172_bins_65	BLANK	1	0	0	20	203869	0	0	None	None	None	None	None	None	None
DASY_VLD172_bins_66	BACTERIA	0.5	54.93	1.41	143	2992750	8	6	Bacteria	Bacteroidota	Bacteroidia	Bacteroidales	Bacteroidaceae	Phocaeicola	None
DASY_VLD172_bins_67	BACTERIA	0.9	84.51	4.23	118	1969712	17	12	Bacteria	Firmicutes	Clostridia	Oscillospirales	Acutalibacteraceae	UMGS263	UMGS263 sp900540535
DASY_VLD172_bins_68	BACTERIA	0.5	53.52	0	72	1516052	7	3	Bacteria	Firmicutes	Negativicutes	Acidaminococcales	Acidaminococcaceae	Phascolarctobacterium	Phascolarctobacterium succinatutens
DASY_VLD172_bins_69	BACTERIA	1	94.37	4.23	147	3143453	16	16	Bacteria	Firmicutes	Clostridia	Lachnospirales	Lachnospiraceae	None	None
DASY_VLD172_bins_6	BACTERIA	1	95.77	2.82	114	2380295	19	14	Bacteria	Firmicutes	Clostridia	Lachnospirales	Lachnospiraceae	CAG-45	None
DASY_VLD172_bins_70	BACTERIA	0.4	53.52	30.99	227	3828012	10	7	Bacteria	Bacteroidota	Bacteroidia	Bacteroidales	Tannerellaceae	Parabacteroides	Parabacteroides distasonis
DASY_VLD172_bins_71	BACTERIA	0.5	60.56	1.41	150	3299025	8	8	Bacteria	Bacteroidota	Bacteroidia	Bacteroidales	Bacteroidaceae	Bacteroides	None
DASY_VLD172_bins_72	BLANK	0.9	0	0	55	446380	0	0	None	None	None	None	None	None	None
DASY_VLD172_bins_73	BACTERIA	0.5	50.7	5.63	245	2847393	4	4	Bacteria	None	None	None	None	None	None
DASY_VLD172_bins_74	BLANK	0.9	0	0	11	247056	0	0	None	None	None	None	None	None	None
DASY_VLD172_bins_75	BACTERIA	0.8	80.28	1.41	86	1807526	8	5	Bacteria	Firmicutes	Clostridia	Oscillospirales	Ruminococcaceae	Ruminococcus	None
DASY_VLD172_bins_76	BACTERIA	0.8	83.1	8.45	122	2089446	13	4	Bacteria	Firmicutes	Clostridia	Oscillospirales	Acutalibacteraceae	Eubacterium	Eubacterium sp000434995
DASY_VLD172_bins_77	BLANK	0.9	0	0	309	2795389	2	2	Bacteria	Firmicutes	Clostridia	Lachnospirales	Lachnospiraceae	None	None
DASY_VLD172_bins_78	BACTERIA	0.2	23.94	1.41	42	883815	2	2	Bacteria	Firmicutes	Clostridia	Oscillospirales	Oscillospiraceae	CAG-110	None
DASY_VLD172_bins_79	BLANK	1	0	0	21	226640	0	0	None	None	None	None	None	None	None
DASY_VLD172_bins_7	BACTERIA	1	95.77	138.03	1282	12350835	33	32	Bacteria	Firmicutes	Clostridia	Lachnospirales	Lachnospiraceae	None	None
DASY_VLD172_bins_80	BLANK	0.8	0	0	46	920772	4	4	Bacteria	Bacteroidota	Bacteroidia	Bacteroidales	Bacteroidaceae	Bacteroides	None
DASY_VLD172_bins_81	BACTERIA	0.3	36.62	1.41	53	1051557	3	3	Bacteria	Bacteroidota	Bacteroidia	Bacteroidales	None	None	None
DASY_VLD172_bins_82	BLANK	0.9	0	0	56	589635	1	1	Bacteria	Firmicutes	Clostridia	Oscillospirales	CAG-382	GWF2-38-85	GWF2-38-85 sp001797275
DASY_VLD172_bins_83	BACTERIA	1	100	4.23	121	2545093	16	16	Bacteria	Firmicutes	Clostridia	Lachnospirales	Lachnospiraceae	None	None
DASY_VLD172_bins_84	BLANK	0.7	0	0	96	787362	6	4	Bacteria	Firmicutes	Peptococcia	Peptococcales	Peptococcaceae	UBA7185	UBA7185 sp900556545
DASY_VLD172_bins_85	BLANK	1	0	0	27	211076	0	0	None	None	None	None	None	None	None
DASY_VLD172_bins_86	BACTERIA	1	98.59	4.23	133	2751375	15	8	Bacteria	Firmicutes	Clostridia	Lachnospirales	Lachnospiraceae	Acetatifactor	None
DASY_VLD172_bins_87	BACTERIA	0.2	28.17	1.41	143	1593792	0	0	None	None	None	None	None	None	None
DASY_VLD172_bins_88	BACTERIA	0.6	63.38	57.75	270	4429866	12	12	Bacteria	Firmicutes	Clostridia	Oscillospirales	Oscillospiraceae	None	None
DASY_VLD172_bins_89	BLANK	0.9	0	0	20	328514	1	1	Bacteria	None	None	None	None	None	None
DASY_VLD172_bins_8	BLANK	0.9	0	0	24	522399	2	2	Bacteria	Bacteroidota	Bacteroidia	Bacteroidales	Bacteroidaceae	Prevotella	None
DASY_VLD172_bins_90	BLANK	1	0	0	35	266272	0	0	None	None	None	None	None	None	None
DASY_VLD172_bins_91	BLANK	1	0	0	29	305021	0	0	None	None	None	None	None	None	None
DASY_VLD172_bins_92	BLANK	0.9	0	0	83	691639	1	1	Bacteria	Firmicutes	Clostridia	Oscillospirales	Oscillospiraceae	Oscillibacter	None
DASY_VLD172_bins_93	BLANK	1	0	0	13	262523	0	0	None	None	None	None	None	None	None
DASY_VLD172_bins_94	BLANK	1	0	0	35	531609	1	1	Bacteria	Bacteroidota	Bacteroidia	Bacteroidales	Bacteroidaceae	Prevotella	Prevotella sp900553965
DASY_VLD172_bins_95	BACTERIA	0.4	45.07	21.13	243	2856386	6	5	Bacteria	Firmicutes	Clostridia	Lachnospirales	Lachnospiraceae	Roseburia	None
DASY_VLD172_bins_96	BACTERIA	1	97.18	4.23	111	2027439	5	5	Bacteria	Firmicutes	Clostridia	Oscillospirales	Ruminococcaceae	Acetanaerobacterium	Acetanaerobacterium elongatum
DASY_VLD172_bins_97	BLANK	1	0	0	31	218941	1	1	Bacteria	Firmicutes	Clostridia	Lachnospirales	Lachnospiraceae	CAG-81	CAG-81 sp000435795
DASY_VLD172_bins_98	BLANK	0.8	0	0	21	284787	3	3	Bacteria	Bacteroidota	Bacteroidia	Bacteroidales	UBA932	RC9	RC9 sp002298075
DASY_VLD172_bins_99	BACTERIA	0.8	76.06	33.8	378	4046044	8	3	Bacteria	Firmicutes	Clostridia	Oscillospirales	Oscillospiraceae	CAG-110	CAG-110 sp900554625
DASY_VLD172_bins_9	BACTERIA	0.2	12.68	0	35	740250	4	4	Bacteria	Bacteroidota	Bacteroidia	Bacteroidales	Bacteroidaceae	Prevotella	None
KAP_M2867_bins_10	BLANK	1	0	0	32	356727	0	0	None	None	None	None	None	None	None
KAP_M2867_bins_11	BACTERIA	1	92.96	36.62	319	4223045	29	27	Bacteria	Firmicutes	Clostridia	Lachnospirales	Lachnospiraceae	Blautia	None
KAP_M2867_bins_12	BACTERIA	0.9	95.77	80.28	261	4036018	22	8	Bacteria	Firmicutes	Clostridia	Peptostreptococcales	Anaerovoracaceae	UBA1191	UBA1191 sp900066305
KAP_M2867_bins_13	BACTERIA	0.3	29.58	12.68	51	574996	1	1	Bacteria	Actinobacteriota	Actinomycetia	Actinomycetales	Microbacteriaceae	Microbacterium	Microbacterium sorbitolivorans
KAP_M2867_bins_14	BLANK	1	0	0	58	420867	0	0	None	None	None	None	None	None	None
KAP_M2867_bins_15	BACTERIA	0.9	88.73	25.35	107	1965300	23	9	Bacteria	Firmicutes	Clostridia	Peptostreptococcales	Anaerovoracaceae	UBA1191	UBA1191 sp900549125
KAP_M2867_bins_16	BLANK	0.8	0	0	88	879870	0	0	None	None	None	None	None	None	None
KAP_M2867_bins_17	BACTERIA	1	100	332.39	3033	39153867	46	46	Bacteria	None	None	None	None	None	None
KAP_M2867_bins_18	BACTERIA	0.3	35.21	1.41	214	1548381	2	2	Bacteria	Firmicutes	Bacilli	Erysipelotrichales	Erysipelotrichaceae	None	None
KAP_M2867_bins_19	BACTERIA	0.7	69.01	1.41	90	902263	0	0	None	None	None	None	None	None	None
KAP_M2867_bins_1	BACTERIA	0.9	84.51	21.13	209	2521820	10	2	Bacteria	Firmicutes	Clostridia	Lachnospirales	Lachnospiraceae	UMGS680	UMGS680 sp900544525
KAP_M2867_bins_20	BACTERIA	0.6	69.01	16.9	287	3370542	12	8	Bacteria	Firmicutes	Clostridia	Lachnospirales	Lachnospiraceae	Blautia	None
KAP_M2867_bins_21	BLANK	0.8	0	0	67	549150	2	2	Bacteria	Firmicutes	Clostridia	Peptostreptococcales	Peptostreptococcaceae	None	None
KAP_M2867_bins_22	BACTERIA	0.7	69.01	7.04	181	2045372	9	3	Bacteria	Firmicutes	Clostridia	Peptostreptococcales	Anaerovoracaceae	UBA1191	UBA1191 sp900549125
KAP_M2867_bins_23	BACTERIA	0.2	21.13	8.45	289	1707743	6	6	Bacteria	Firmicutes	Clostridia	Oscillospirales	Oscillospiraceae	CAG-110	None
KAP_M2867_bins_24	BLANK	0.9	0	0	75	796371	1	1	Bacteria	Firmicutes	Clostridia	Lachnospirales	Lachnospiraceae	Bariatricus	Bariatricus comes
KAP_M2867_bins_25	BACTERIA	0.3	28.17	8.45	16	353598	5	5	Bacteria	Firmicutes	Clostridia	Peptostreptococcales	Anaerovoracaceae	UBA1191	None
KAP_M2867_bins_26	BLANK	0.9	0	0	40	433593	1	1	Bacteria	Actinobacteriota	Actinomycetia	Actinomycetales	Microbacteriaceae	Agromyces	Agromyces sp004135405
KAP_M2867_bins_27	BACTERIA	1	98.59	0	137	2902514	8	8	Bacteria	Actinobacteriota	Actinomycetia	Actinomycetales	Microbacteriaceae	None	None
KAP_M2867_bins_2	BACTERIA	0.9	94.37	4.23	92	1905638	13	10	Bacteria	Actinobacteriota	Coriobacteriia	Coriobacteriales	Eggerthellaceae	Slackia	None
KAP_M2867_bins_3	BLANK	1	0	0	50	495071	0	0	None	None	None	None	None	None	None
KAP_M2867_bins_4	BLANK	1	0	0	15	271513	0	0	None	None	None	None	None	None	None
KAP_M2867_bins_5	BACTERIA	0.9	83.1	84.51	790	6199407	30	30	Bacteria	Firmicutes	Clostridia	Lachnospirales	Lachnospiraceae	None	None
KAP_M2867_bins_6	BLANK	0.9	0	0	63	427878	0	0	None	None	None	None	None	None	None
KAP_M2867_bins_7	BACTERIA	0.5	56.34	2.82	65	875165	10	10	Bacteria	Actinobacteriota	Coriobacteriia	Coriobacteriales	Eggerthellaceae	None	None
KAP_M2867_bins_8	BLANK	0.9	0	0	14	317899	0	0	None	None	None	None	None	None	None
KAP_M2867_bins_9	BACTERIA	0.2	29.58	0	59	1073102	2	2	Bacteria	Firmicutes	Clostridia	Peptostreptococcales	Anaerovoracaceae	UBA1191	None
MYR_M5293_bins_100	BLANK	0.8	0	0	23	353609	4	2	Bacteria	Firmicutes	Clostridia	Lachnospirales	Lachnospiraceae	CAG-56	CAG-56 sp002361955
MYR_M5293_bins_101	BLANK	0.9	0	0	26	373440	2	2	Bacteria	Firmicutes	Clostridia	None	None	None	None
MYR_M5293_bins_102	BLANK	0.8	0	0	62	1304748	2	2	Bacteria	Bacteroidota	Bacteroidia	Bacteroidales	Muribaculaceae	CAG-485	CAG-485 sp900541835
MYR_M5293_bins_103	BACTERIA	0.5	33.8	7.04	27	389513	7	4	Bacteria	Firmicutes	Clostridia	Peptostreptococcales	Anaerovoracaceae	UBA1191	None
MYR_M5293_bins_104	BACTERIA	0.3	42.25	12.68	438	3062062	4	4	Bacteria	Firmicutes	Clostridia	Lachnospirales	Lachnospiraceae	None	None
MYR_M5293_bins_105	BACTERIA	0.9	95.77	25.35	144	2728840	21	15	Bacteria	Firmicutes	Clostridia	Lachnospirales	Lachnospiraceae	Blautia	None
MYR_M5293_bins_106	BLANK	1	0	0	16	263052	0	0	None	None	None	None	None	None	None
MYR_M5293_bins_107	BACTERIA	0.5	57.75	4.23	149	2459655	6	6	Bacteria	Firmicutes	Clostridia	Lachnospirales	Lachnospiraceae	Eubacterium	None
MYR_M5293_bins_108	BACTERIA	0.5	45.07	1.41	80	1554719	5	5	Bacteria	Firmicutes	Clostridia	Oscillospirales	Ruminococcaceae	None	None
MYR_M5293_bins_109	BACTERIA	0.9	85.92	2.82	75	1550743	17	15	Bacteria	Firmicutes	Clostridia	Peptostreptococcales	Anaerovoracaceae	CAG-145	None
MYR_M5293_bins_10	BACTERIA	0.4	49.3	0	79	1640761	7	2	Bacteria	Firmicutes	Clostridia	Oscillospirales	Oscillospiraceae	CAG-110	CAG-110 sp900554625
MYR_M5293_bins_110	BACTERIA	0.8	77.46	1.41	78	1589708	7	5	Bacteria	Firmicutes	Clostridia	Oscillospirales	Ruminococcaceae	Negativibacillus	None
MYR_M5293_bins_111	BACTERIA	0.9	80.28	0	84	1488518	13	13	Bacteria	Firmicutes	Clostridia	Peptostreptococcales	Anaerovoracaceae	UBA1191	None
MYR_M5293_bins_112	BLANK	1	0	0	25	237818	0	0	None	None	None	None	None	None	None
MYR_M5293_bins_113	BLANK	1	0	0	57	430789	1	1	Bacteria	Firmicutes	Clostridia	Peptostreptococcales	Anaerovoracaceae	Emergencia	Emergencia sp900551775
MYR_M5293_bins_114	BACTERIA	0.5	53.52	11.27	91	997936	10	6	Bacteria	Firmicutes	Clostridia	Oscillospirales	Oscillospiraceae	Marseille-P3106	Marseille-P3106 sp900543935
MYR_M5293_bins_115	BLANK	0.9	0	0	25	305890	2	2	Bacteria	Firmicutes	Clostridia	Oscillospirales	Oscillospiraceae	None	None
MYR_M5293_bins_116	BLANK	0.8	0	0	14	229768	4	2	Bacteria	Bacteroidota	Bacteroidia	Bacteroidales	Bacteroidaceae	Prevotella	Prevotella sp900554695
MYR_M5293_bins_117	BLANK	0.9	0	0	12	205873	1	1	Bacteria	Firmicutes	Clostridia	Lachnospirales	Lachnospiraceae	Blautia	None
MYR_M5293_bins_118	BACTERIA	0.2	19.72	4.23	46	552945	0	0	None	None	None	None	None	None	None
MYR_M5293_bins_119	BACTERIA	1	90.14	40.85	151	2324985	24	24	Bacteria	Firmicutes	Clostridia	None	None	None	None
MYR_M5293_bins_11	BACTERIA	1	94.37	5.63	136	2878407	19	19	Bacteria	Bacteroidota	Bacteroidia	Bacteroidales	Bacteroidaceae	Bacteroides	None
MYR_M5293_bins_120	BACTERIA	0.4	38.03	5.63	111	1928732	4	3	Bacteria	Firmicutes	Clostridia	Lachnospirales	Lachnospiraceae	Faecalimonas	None
MYR_M5293_bins_121	BACTERIA	0.3	30.99	15.49	164	1842519	8	7	Bacteria	Bacteroidota	Bacteroidia	Bacteroidales	Bacteroidaceae	Bacteroides	None
MYR_M5293_bins_122	BACTERIA	0.4	43.66	2.82	66	1359906	5	5	Bacteria	Firmicutes	Clostridia	Lachnospirales	Lachnospiraceae	Faecalimonas	None
MYR_M5293_bins_123	BACTERIA	0.4	52.11	7.04	137	1693268	6	2	Bacteria	Firmicutes	Clostridia	Lachnospirales	Lachnospiraceae	SFDP01	SFDP01 sp004558185
MYR_M5293_bins_124	BACTERIA	0.7	66.2	5.63	85	1405634	16	14	Bacteria	Bacteroidota	Bacteroidia	Bacteroidales	Rikenellaceae	Tidjanibacter	Tidjanibacter inops
MYR_M5293_bins_125	BLANK	0.8	0	0	69	931559	1	1	Bacteria	Firmicutes	Clostridia	Oscillospirales	Oscillospiraceae	CAG-110	CAG-110 sp900554625
MYR_M5293_bins_126	BACTERIA	0.6	57.75	47.89	405	4162515	12	12	Bacteria	Firmicutes	Clostridia	Oscillospirales	Oscillospiraceae	None	None
MYR_M5293_bins_127	BACTERIA	0.4	53.52	8.45	125	2521081	11	3	Bacteria	Firmicutes	Clostridia	Oscillospirales	Oscillospiraceae	CAG-110	CAG-110 sp900554625
MYR_M5293_bins_128	BLANK	1	0	0	32	424836	1	1	Bacteria	Firmicutes	Clostridia	Oscillospirales	Oscillospiraceae	Evtepia	None
MYR_M5293_bins_129	BLANK	1	0	0	28	244031	0	0	None	None	None	None	None	None	None
MYR_M5293_bins_12	BLANK	0.9	0	0	15	290685	0	0	None	None	None	None	None	None	None
MYR_M5293_bins_130	BLANK	1	0	0	20	267021	0	0	None	None	None	None	None	None	None
MYR_M5293_bins_131	BACTERIA	0.6	71.83	8.45	92	1301141	13	13	Bacteria	Firmicutes	Clostridia	Oscillospirales	Acutalibacteraceae	Ruminococcus	None
MYR_M5293_bins_132	BACTERIA	0.2	42.25	1.41	114	2094217	4	4	Bacteria	Firmicutes	Clostridia	Lachnospirales	Lachnospiraceae	CAG-590	None
MYR_M5293_bins_133	BLANK	0.9	0	0	33	573434	2	2	Bacteria	Firmicutes	Clostridia	Oscillospirales	Oscillospiraceae	UBA1777	None
MYR_M5293_bins_134	BACTERIA	0.3	42.25	1.41	143	2219818	4	4	Bacteria	Firmicutes	Clostridia	Lachnospirales	Lachnospiraceae	Coprococcus	None
MYR_M5293_bins_135	BACTERIA	0.3	33.8	12.68	104	1062727	3	2	Bacteria	Firmicutes	Clostridia	Oscillospirales	Oscillospiraceae	Marseille-P3106	Marseille-P3106 sp900543935
MYR_M5293_bins_136	BACTERIA	0.8	78.87	2.82	90	1798875	13	11	Bacteria	Firmicutes	Clostridia	Peptostreptococcales	Anaerovoracaceae	Emergencia	None
MYR_M5293_bins_137	BLANK	0.8	0	0	39	793994	1	1	Bacteria	Bacteroidota	Bacteroidia	Bacteroidales	Muribaculaceae	CAG-279	CAG-279 sp900541935
MYR_M5293_bins_138	BLANK	1	0	0	10	240458	0	0	None	None	None	None	None	None	None
MYR_M5293_bins_139	BACTERIA	0.6	54.93	0	48	987838	4	4	Bacteria	Firmicutes	Clostridia	Oscillospirales	Ruminococcaceae	None	None
MYR_M5293_bins_13	BACTERIA	0.4	32.39	0	20	400490	9	8	Bacteria	Firmicutes	Clostridia	Lachnospirales	Lachnospiraceae	Blautia	None
MYR_M5293_bins_140	BACTERIA	0.5	57.75	21.13	167	3308837	5	5	Bacteria	Firmicutes	Clostridia	Peptostreptococcales	Anaerovoracaceae	None	None
MYR_M5293_bins_141	BACTERIA	0.9	76.06	0	82	1694041	16	11	Bacteria	Firmicutes	Clostridia	Oscillospirales	Oscillospiraceae	CAG-103	CAG-103 sp004556965
MYR_M5293_bins_142	BLANK	0.7	0	0	122	752464	4	2	Bacteria	Firmicutes	Bacilli	Erysipelotrichales	Erysipelotrichaceae	Traorella	Traorella massiliensis
MYR_M5293_bins_143	BLANK	0.9	0	0	26	249495	1	1	Bacteria	Firmicutes	Clostridia	Lachnospirales	Lachnospiraceae	Acetivibrio	Acetivibrio ethanolgignens
MYR_M5293_bins_144	BLANK	1	0	0	10	218994	0	0	None	None	None	None	None	None	None
MYR_M5293_bins_145	BLANK	1	0	0	24	362488	0	0	None	None	None	None	None	None	None
MYR_M5293_bins_146	BACTERIA	0.5	56.34	4.23	105	2129260	7	2	Bacteria	Firmicutes	Clostridia	Oscillospirales	Oscillospiraceae	Flavonifractor	Flavonifractor sp002159175
MYR_M5293_bins_147	BLANK	1	0	0	30	228214	0	0	None	None	None	None	None	None	None
MYR_M5293_bins_148	BACTERIA	1	87.32	8.45	112	2000839	17	16	Bacteria	Firmicutes	Clostridia	Lachnospirales	Lachnospiraceae	Eubacterium	None
MYR_M5293_bins_149	BACTERIA	0.2	22.54	9.86	84	998743	0	0	None	None	None	None	None	None	None
MYR_M5293_bins_14	BLANK	1	0	0	26	549623	0	0	None	None	None	None	None	None	None
MYR_M5293_bins_150	BLANK	0.9	0	0	18	362419	1	1	Bacteria	Bacteroidota	Bacteroidia	Bacteroidales	Muribaculaceae	None	None
MYR_M5293_bins_151	BLANK	0.9	0	0	13	298637	0	0	None	None	None	None	None	None	None
MYR_M5293_bins_152	BLANK	0.8	0	0	40	608969	1	1	Bacteria	Firmicutes	Clostridia	Oscillospirales	Oscillospiraceae	CAG-110	CAG-110 sp900554625
MYR_M5293_bins_153	BLANK	0.8	0	0	31	556745	1	1	Bacteria	Firmicutes	Clostridia	Oscillospirales	Oscillospiraceae	CAG-110	CAG-110 sp002437585
MYR_M5293_bins_154	BLANK	0.8	0	0	43	755128	4	4	Bacteria	Actinobacteriota	Coriobacteriia	Coriobacteriales	Eggerthellaceae	None	None
MYR_M5293_bins_155	BACTERIA	0.5	53.52	5.63	138	2709628	3	2	Bacteria	Firmicutes	Clostridia	Christensenellales	CAG-74	UBA11524	UBA11524 sp000437595
MYR_M5293_bins_156	BACTERIA	0.6	69.01	100	956	8545531	19	17	Bacteria	Firmicutes	Clostridia	Lachnospirales	Lachnospiraceae	None	None
MYR_M5293_bins_157	BLANK	1	0	0	19	234057	0	0	None	None	None	None	None	None	None
MYR_M5293_bins_158	BACTERIA	1	92.96	21.13	225	4390972	16	16	Bacteria	Firmicutes	Clostridia	Lachnospirales	Lachnospiraceae	None	None
MYR_M5293_bins_159	BACTERIA	0.9	97.18	12.68	155	3211933	18	17	Bacteria	Firmicutes	Clostridia	Lachnospirales	Lachnospiraceae	CAG-590	None
MYR_M5293_bins_15	BACTERIA	1	97.18	8.45	150	3119122	20	16	Bacteria	Firmicutes	Clostridia	Lachnospirales	Lachnospiraceae	Roseburia	None
MYR_M5293_bins_160	BLANK	1	0	0	27	200182	0	0	None	None	None	None	None	None	None
MYR_M5293_bins_161	BLANK	1	0	0	26	568357	0	0	None	None	None	None	None	None	None
MYR_M5293_bins_162	BACTERIA	0.4	42.25	1.41	86	1788173	4	2	Bacteria	Firmicutes	Clostridia	Lachnospirales	Lachnospiraceae	Bariatricus	Bariatricus comes
MYR_M5293_bins_163	BACTERIA	0.4	45.07	4.23	152	2065103	5	3	Bacteria	Firmicutes	Bacilli	Erysipelotrichales	Erysipelatoclostridiaceae	Coprobacillus	Coprobacillus cateniformis
MYR_M5293_bins_164	BACTERIA	0.2	11.27	0	26	523306	3	2	Bacteria	Firmicutes	Clostridia	Oscillospirales	Ruminococcaceae	Ruminococcus	Ruminococcus flavefaciens
MYR_M5293_bins_165	BACTERIA	0.6	66.2	4.23	104	1855905	7	7	Bacteria	Firmicutes	Clostridia	Oscillospirales	Acutalibacteraceae	CAG-488	None
MYR_M5293_bins_166	BLANK	0.9	0	0	44	370964	0	0	None	None	None	None	None	None	None
MYR_M5293_bins_167	BACTERIA	0.5	43.66	5.63	21	420348	13	13	Bacteria	Firmicutes	Clostridia	Lachnospirales	Lachnospiraceae	None	None
MYR_M5293_bins_168	BACTERIA	0.6	69.01	4.23	135	2811408	7	7	Bacteria	Firmicutes	Clostridia	Lachnospirales	Lachnospiraceae	None	None
MYR_M5293_bins_169	BACTERIA	0.9	95.77	32.39	274	4089962	17	9	Bacteria	Firmicutes	Clostridia	Lachnospirales	Lachnospiraceae	2022-02-14	14-2 sp001940225
MYR_M5293_bins_16	BLANK	0.9	0	0	22	511228	2	2	Bacteria	Firmicutes	Clostridia	Lachnospirales	Lachnospiraceae	None	None
MYR_M5293_bins_170	BLANK	0.9	0	0	14	308636	0	0	None	None	None	None	None	None	None
MYR_M5293_bins_171	BLANK	0.9	0	0	16	325797	0	0	None	None	None	None	None	None	None
MYR_M5293_bins_172	BLANK	0.7	0	0	59	765111	4	2	Bacteria	Firmicutes	Clostridia	Oscillospirales	Oscillospiraceae	Marseille-P3106	Marseille-P3106 sp900169975
MYR_M5293_bins_173	BACTERIA	0.6	53.52	0	33	710624	12	11	Bacteria	Bacteroidota	Bacteroidia	Bacteroidales	Bacteroidaceae	Prevotellamassilia	None
MYR_M5293_bins_174	BACTERIA	0.3	21.13	5.63	129	980213	3	3	Bacteria	Firmicutes	Clostridia	Lachnospirales	Lachnospiraceae	None	None
MYR_M5293_bins_175	BACTERIA	0.3	39.44	2.82	84	1424108	6	5	Bacteria	Bacteroidota	Bacteroidia	Bacteroidales	Bacteroidaceae	Bacteroides	None
MYR_M5293_bins_176	BLANK	0.9	0	0	111	1072267	0	0	None	None	None	None	None	None	None
MYR_M5293_bins_177	BACTERIA	0.5	40.85	1.41	46	384100	14	9	Bacteria	Firmicutes	Peptococcia	Peptococcales	Peptococcaceae	UBA7185	UBA7185 sp900556545
MYR_M5293_bins_178	BACTERIA	0.3	39.44	1.41	67	1479526	5	5	Bacteria	Bacteroidota	Bacteroidia	Bacteroidales	Bacteroidaceae	Prevotellamassilia	None
MYR_M5293_bins_179	BACTERIA	0.3	36.62	18.31	136	1854533	5	4	Bacteria	Firmicutes	Clostridia	Oscillospirales	Oscillospiraceae	UBA1777	UBA1777 sp004560305
MYR_M5293_bins_17	BLANK	0.8	0	0	136	1593285	1	1	Bacteria	Firmicutes	Clostridia	Lachnospirales	Lachnospiraceae	UBA7160	UBA7160 sp003612585
MYR_M5293_bins_180	BACTERIA	0.5	49.3	25.35	214	2764677	8	5	Bacteria	Firmicutes	Clostridia	Lachnospirales	Anaerotignaceae	Anaerotignum	Anaerotignum sp004557645
MYR_M5293_bins_181	BLANK	0.8	0	0	63	576651	0	0	None	None	None	None	None	None	None
MYR_M5293_bins_182	BACTERIA	1	94.37	723.94	2216	16408007	93	26	Bacteria	Firmicutes	Clostridia	TANB77	CAG-508	CAG-269	None
MYR_M5293_bins_183	BACTERIA	0.8	81.69	7.04	176	2079448	13	13	Bacteria	Firmicutes	Clostridia	Lachnospirales	Lachnospiraceae	None	None
MYR_M5293_bins_184	BLANK	1	0	0	14	317074	1	1	Bacteria	Firmicutes	Clostridia	Lachnospirales	Lachnospiraceae	CAG-45	None
MYR_M5293_bins_185	BACTERIA	0.6	60.56	2.82	35	782664	4	4	Bacteria	Firmicutes	Clostridia	Oscillospirales	None	None	None
MYR_M5293_bins_186	BACTERIA	1	98.59	0	124	2553849	15	6	Bacteria	Firmicutes	Clostridia	Lachnospirales	Lachnospiraceae	CAG-510	CAG-510 sp900551115
MYR_M5293_bins_187	BLANK	0.9	0	0	32	379568	1	1	Bacteria	Firmicutes	Clostridia	Christensenellales	CAG-74	SFFH01	SFFH01 sp900542395
MYR_M5293_bins_188	BACTERIA	0.9	87.32	53.52	243	2936661	15	4	Bacteria	Firmicutes	Clostridia	Lachnospirales	Lachnospiraceae	Kineothrix	Kineothrix alysoides
MYR_M5293_bins_189	BLANK	0.9	0	0	24	288327	0	0	None	None	None	None	None	None	None
MYR_M5293_bins_18	BLANK	1	0	0	11	203759	0	0	None	None	None	None	None	None	None
MYR_M5293_bins_190	BACTERIA	0.5	50.7	1.41	52	1134418	0	0	None	None	None	None	None	None	None
MYR_M5293_bins_191	BLANK	1	0	0	9	219471	0	0	None	None	None	None	None	None	None
MYR_M5293_bins_192	BACTERIA	0.9	87.32	8.45	171	2144324	11	11	Bacteria	Firmicutes	Clostridia	Lachnospirales	Lachnospiraceae	None	None
MYR_M5293_bins_193	BLANK	0.9	0	0	22	210068	0	0	None	None	None	None	None	None	None
MYR_M5293_bins_194	BACTERIA	0.3	42.25	0	81	1875119	3	3	Bacteria	Firmicutes	Clostridia	Lachnospirales	Lachnospiraceae	Blautia	None
MYR_M5293_bins_195	BLANK	0.9	0	0	43	558109	0	0	None	None	None	None	None	None	None
MYR_M5293_bins_196	BACTERIA	0.3	47.89	2.82	132	1818816	9	5	Bacteria	Desulfobacterota	Desulfovibrionia	Desulfovibrionales	Desulfovibrionaceae	Desulfovibrio	Desulfovibrio sp900540515
MYR_M5293_bins_197	BACTERIA	0.5	45.07	1.41	76	1247000	7	7	Bacteria	Bacteroidota	Bacteroidia	Bacteroidales	Muribaculaceae	UBA7173	None
MYR_M5293_bins_198	BACTERIA	0.8	81.69	12.68	142	2216280	17	17	Bacteria	Firmicutes	Clostridia	Christensenellales	CAG-74	SFFH01	None
MYR_M5293_bins_199	BACTERIA	0.8	88.73	2.82	104	2167123	10	7	Bacteria	Firmicutes	Clostridia	Lachnospirales	Lachnospiraceae	Eubacterium	None
MYR_M5293_bins_19	BACTERIA	0.2	28.17	0	50	1039811	3	3	Bacteria	Firmicutes	Clostridia	Lachnospirales	Lachnospiraceae	None	None
MYR_M5293_bins_1	BLANK	1	0	0	11	213269	0	0	None	None	None	None	None	None	None
MYR_M5293_bins_200	BACTERIA	1	98.59	7.04	132	2730109	18	6	Bacteria	Firmicutes	Clostridia	Lachnospirales	Lachnospiraceae	CAG-127	CAG-127 sp002493625
MYR_M5293_bins_201	BACTERIA	0.2	30.99	11.27	135	1720095	3	2	Bacteria	Firmicutes	Clostridia	Oscillospirales	Oscillospiraceae	CAG-110	CAG-110 sp900554625
MYR_M5293_bins_202	BLANK	0.8	0	0	20	311667	1	1	Bacteria	Firmicutes	Clostridia	Lachnospirales	Lachnospiraceae	Blautia	Blautia sp900542045
MYR_M5293_bins_203	BACTERIA	1	95.77	0	107	2176356	9	9	Bacteria	Firmicutes	Clostridia	Oscillospirales	Oscillospiraceae	None	None
MYR_M5293_bins_204	BACTERIA	0.8	69.01	33.8	59	1230512	16	16	Bacteria	Firmicutes	Clostridia	Oscillospirales	Oscillospiraceae	None	None
MYR_M5293_bins_205	BLANK	0.9	0	0	22	229710	2	2	Bacteria	Firmicutes	Clostridia	Oscillospirales	Oscillospiraceae	Evtepia	None
MYR_M5293_bins_206	BLANK	0.8	0	0	21	464032	0	0	None	None	None	None	None	None	None
MYR_M5293_bins_207	BACTERIA	0.5	49.3	8.45	94	1821279	5	5	Bacteria	Firmicutes	Clostridia	Lachnospirales	Lachnospiraceae	Blautia	None
MYR_M5293_bins_208	BACTERIA	0.3	29.58	0	221	2085209	4	2	Bacteria	Firmicutes	Clostridia	Lachnospirales	Lachnospiraceae	Kineothrix	Kineothrix sp000403275
MYR_M5293_bins_209	BLANK	1	0	0	18	310778	1	1	Bacteria	Firmicutes	Clostridia	Peptostreptococcales	Anaerovoracaceae	UBA1191	UBA1191 sp900066305
MYR_M5293_bins_20	BACTERIA	0.7	61.97	0	41	836470	12	12	Bacteria	Bacteroidota	Bacteroidia	Bacteroidales	None	None	None
MYR_M5293_bins_210	BACTERIA	0.2	25.35	5.63	48	491212	1	1	Bacteria	Firmicutes	Clostridia	Oscillospirales	Acutalibacteraceae	UMGS1858	UMGS1858 sp900555705
MYR_M5293_bins_211	BLANK	0.8	0	0	23	449460	0	0	None	None	None	None	None	None	None
MYR_M5293_bins_212	BLANK	0.8	0	0	100	1135945	0	0	None	None	None	None	None	None	None
MYR_M5293_bins_213	BLANK	1	0	0	14	320558	0	0	None	None	None	None	None	None	None
MYR_M5293_bins_214	BACTERIA	0.5	49.3	74.65	857	7729328	13	9	Bacteria	Firmicutes	Clostridia	Lachnospirales	Lachnospiraceae	Roseburia	None
MYR_M5293_bins_215	BACTERIA	1	100	85.92	332	4482724	44	20	Bacteria	Firmicutes	Clostridia	Clostridiales	Clostridiaceae	Clostridium	Clostridium sp001403635
MYR_M5293_bins_216	BACTERIA	0.6	60.56	0	50	1041940	12	12	Bacteria	None	None	None	None	None	None
MYR_M5293_bins_217	BLANK	1	0	0	15	306234	0	0	None	None	None	None	None	None	None
MYR_M5293_bins_218	BACTERIA	0.5	53.52	0	65	1384768	3	3	Bacteria	Firmicutes	Clostridia	Oscillospirales	Ruminococcaceae	None	None
MYR_M5293_bins_219	BACTERIA	0.6	63.38	1.41	65	1435208	9	6	Bacteria	Bacteroidota	Bacteroidia	Bacteroidales	Muribaculaceae	CAG-873	None
MYR_M5293_bins_21	BACTERIA	0.6	70.42	0	132	2729909	7	7	Bacteria	Firmicutes	Clostridia	Lachnospirales	Lachnospiraceae	None	None
MYR_M5293_bins_220	BLANK	0.8	0	0	23	536744	2	2	Bacteria	Firmicutes	Clostridia	Oscillospirales	Oscillospiraceae	Pseudoflavonifractor	Pseudoflavonifractor capillosus
MYR_M5293_bins_221	BLANK	0.8	0	0	27	268411	0	0	None	None	None	None	None	None	None
MYR_M5293_bins_222	BACTERIA	0.3	32.39	7.04	150	2325746	5	3	Bacteria	Firmicutes	Clostridia	Lachnospirales	Lachnospiraceae	Blautia	None
MYR_M5293_bins_223	BLANK	1	0	0	14	285689	0	0	None	None	None	None	None	None	None
MYR_M5293_bins_224	BACTERIA	0.5	53.52	8.45	185	2226869	8	8	Bacteria	Firmicutes	Bacilli	Erysipelotrichales	Erysipelatoclostridiaceae	Erysipelatoclostridium	None
MYR_M5293_bins_225	BACTERIA	0.9	81.69	5.63	115	1979275	13	6	Bacteria	Firmicutes	Clostridia	Christensenellales	CAG-74	UMGS1603	UMGS1603 sp900553265
MYR_M5293_bins_226	BLANK	1	0	0	15	300834	0	0	None	None	None	None	None	None	None
MYR_M5293_bins_227	BACTERIA	0.9	85.92	1.41	84	1807849	20	6	Bacteria	Firmicutes	Clostridia	Oscillospirales	Oscillospiraceae	Evtepia	Evtepia sp004554585
MYR_M5293_bins_228	BACTERIA	0.8	88.73	0	99	2059301	16	7	Bacteria	Firmicutes	Clostridia	Oscillospirales	Ruminococcaceae	Ruminococcus	Ruminococcus flavefaciens
MYR_M5293_bins_229	BLANK	0.8	0	0	23	466601	1	1	Bacteria	Firmicutes	Clostridia	Lachnospirales	Lachnospiraceae	Eubacterium	None
MYR_M5293_bins_22	BACTERIA	0.9	78.87	28.17	95	1217771	6	2	Bacteria	Firmicutes	Bacilli	RF39	CAG-611	CAG-710	CAG-710 sp000432595
MYR_M5293_bins_230	BLANK	0.9	0	0	78	571175	0	0	None	None	None	None	None	None	None
MYR_M5293_bins_231	BACTERIA	0.4	46.48	32.39	137	2815279	9	5	Bacteria	Firmicutes	Clostridia	Oscillospirales	Oscillospiraceae	CAG-110	CAG-110 sp900554625
MYR_M5293_bins_232	BLANK	0.7	0	0	60	1016496	2	2	Bacteria	Firmicutes	Clostridia	Christensenellales	CAG-74	Firm-11	None
MYR_M5293_bins_233	BLANK	0.8	0	0	37	425963	2	2	Bacteria	Firmicutes	Clostridia	Oscillospirales	Oscillospiraceae	None	None
MYR_M5293_bins_234	BLANK	1	0	0	17	220058	0	0	None	None	None	None	None	None	None
MYR_M5293_bins_235	BACTERIA	0.9	85.92	4.23	87	1820304	7	7	Bacteria	Firmicutes	Dehalobacteriia	UBA7702	UBA7702	UBA7702	UBA7702 sp002482535
MYR_M5293_bins_236	BACTERIA	0.2	22.54	1.41	46	418704	0	0	None	None	None	None	None	None	None
MYR_M5293_bins_237	BLANK	0.9	0	0	39	719859	1	1	Bacteria	Bacteroidota	Bacteroidia	Bacteroidales	Tannerellaceae	Parabacteroides	Parabacteroides merdae
MYR_M5293_bins_238	BLANK	0.8	0	0	41	683991	2	2	Bacteria	Bacteroidota	Bacteroidia	Bacteroidales	Muribaculaceae	None	None
MYR_M5293_bins_239	BACTERIA	0.2	36.62	1.41	102	1077236	0	0	None	None	None	None	None	None	None
MYR_M5293_bins_23	BLANK	1	0	0	12	230891	1	1	Bacteria	Firmicutes	Clostridia	Oscillospirales	Oscillospiraceae	CAG-110	None
MYR_M5293_bins_240	BACTERIA	0.5	64.79	32.39	838	10172137	11	11	Bacteria	Firmicutes	Clostridia	None	None	None	None
MYR_M5293_bins_241	BLANK	1	0	0	23	321565	0	0	None	None	None	None	None	None	None
MYR_M5293_bins_242	BACTERIA	1	91.55	28.17	126	2501016	27	5	Bacteria	Firmicutes	Clostridia	Oscillospirales	Oscillospiraceae	UMGS1872	UMGS1872 sp900549475
MYR_M5293_bins_243	BLANK	0.8	0	0	154	1685201	1	1	Bacteria	Firmicutes	Clostridia	Lachnospirales	Lachnospiraceae	Blautia	Blautia sp900549015
MYR_M5293_bins_244	BACTERIA	0.2	26.76	0	48	958130	6	2	Bacteria	Firmicutes	Clostridia	Oscillospirales	Oscillospiraceae	CAG-110	CAG-110 sp900554625
MYR_M5293_bins_245	BACTERIA	0.7	67.61	14.08	42	859018	20	7	Bacteria	Firmicutes	Clostridia	Oscillospirales	Acutalibacteraceae	Eubacterium	Eubacterium sp900555015
MYR_M5293_bins_246	BACTERIA	0.9	87.32	1.41	138	2056086	19	19	Bacteria	Bacteroidota	Bacteroidia	Bacteroidales	Rikenellaceae	Alistipes	None
MYR_M5293_bins_247	BACTERIA	0.5	46.48	0	16	363572	10	10	Bacteria	Firmicutes	Clostridia	Lachnospirales	Lachnospiraceae	None	None
MYR_M5293_bins_248	BACTERIA	0.2	33.8	4.23	60	1260288	4	4	Bacteria	Bacteroidota	Bacteroidia	Bacteroidales	Bacteroidaceae	Prevotellamassilia	Prevotellamassilia sp002933955
MYR_M5293_bins_249	BACTERIA	0.7	66.2	0	80	1648793	14	7	Bacteria	Firmicutes	Clostridia	Christensenellales	CAG-74	SFFH01	SFFH01 sp004557905
MYR_M5293_bins_24	BACTERIA	0.5	42.25	0	23	504338	11	11	Bacteria	Firmicutes	Clostridia	Lachnospirales	Lachnospiraceae	CAG-45	None
MYR_M5293_bins_250	BLANK	0.9	0	0	32	254584	0	0	None	None	None	None	None	None	None
MYR_M5293_bins_251	BLANK	0.9	0	0	57	432335	2	2	Bacteria	Firmicutes	Clostridia	Oscillospirales	Oscillospiraceae	CAG-110	None
MYR_M5293_bins_252	BACTERIA	0.9	94.37	0	96	2098205	19	14	Bacteria	Firmicutes	Clostridia	Lachnospirales	Lachnospiraceae	2022-02-14	14-2 sp001940225
MYR_M5293_bins_253	BLANK	1	0	0	41	328465	0	0	None	None	None	None	None	None	None
MYR_M5293_bins_254	BLANK	0.9	0	0	22	248660	1	1	Bacteria	Firmicutes	Clostridia	Oscillospirales	Oscillospiraceae	CAG-110	None
MYR_M5293_bins_255	BLANK	1	0	0	35	346407	0	0	None	None	None	None	None	None	None
MYR_M5293_bins_256	BLANK	0.9	0	0	12	237614	3	3	Bacteria	Firmicutes	Clostridia	Oscillospirales	Oscillospiraceae	None	None
MYR_M5293_bins_257	BLANK	0.8	0	0	23	491267	1	1	Bacteria	Firmicutes	Clostridia	Lachnospirales	Lachnospiraceae	Blautia	Blautia schinkii
MYR_M5293_bins_258	BACTERIA	0.4	46.48	18.31	162	2324072	7	7	Bacteria	Firmicutes	Clostridia	Oscillospirales	Oscillospiraceae	None	None
MYR_M5293_bins_259	BLANK	1	0	0	58	722373	0	0	None	None	None	None	None	None	None
MYR_M5293_bins_25	BACTERIA	0.2	23.94	4.23	63	836790	2	2	Bacteria	Firmicutes	Clostridia	Peptostreptococcales	Anaerovoracaceae	UBA1191	UBA1191 sp900545775
MYR_M5293_bins_260	BACTERIA	0.4	45.07	0	53	1099375	3	3	Bacteria	Firmicutes	Clostridia	Oscillospirales	Ruminococcaceae	None	None
MYR_M5293_bins_261	BLANK	1	0	0	48	851061	0	0	None	None	None	None	None	None	None
MYR_M5293_bins_262	BACTERIA	0.3	26.76	1.41	44	934485	1	1	Bacteria	Firmicutes	Clostridia	Oscillospirales	Ruminococcaceae	None	None
MYR_M5293_bins_263	BLANK	0.9	0	0	33	516858	1	1	Bacteria	Firmicutes	Clostridia	Oscillospirales	Oscillospiraceae	CAG-110	CAG-110 sp900554625
MYR_M5293_bins_264	BACTERIA	0.9	91.55	5.63	165	3476195	22	22	Bacteria	Bacteroidota	Bacteroidia	Bacteroidales	Bacteroidaceae	Bacteroides	None
MYR_M5293_bins_265	BACTERIA	0.8	63.38	7.04	102	1558806	8	3	Bacteria	Bacteroidota	Bacteroidia	Bacteroidales	UBA932	UBA1232	UBA1232 sp900544815
MYR_M5293_bins_266	BACTERIA	0.8	92.96	59.15	236	4044906	11	11	Bacteria	Firmicutes	Clostridia	Lachnospirales	Lachnospiraceae	None	None
MYR_M5293_bins_267	BLANK	0.7	0	0	43	789835	1	1	Bacteria	Actinobacteriota	Coriobacteriia	Coriobacteriales	Eggerthellaceae	None	None
MYR_M5293_bins_268	BACTERIA	0.7	66.2	0	55	1118089	11	10	Bacteria	Firmicutes	Clostridia	Oscillospirales	Acutalibacteraceae	CAG-180	None
MYR_M5293_bins_269	BACTERIA	0.3	19.72	1.41	52	545769	2	2	Bacteria	Firmicutes	Clostridia	Oscillospirales	Acutalibacteraceae	None	None
MYR_M5293_bins_26	BACTERIA	0.3	39.44	0	42	879782	6	2	Bacteria	Firmicutes	Clostridia	Oscillospirales	Acutalibacteraceae	Eubacterium	Eubacterium sp002361935
MYR_M5293_bins_270	BACTERIA	1	97.18	94.37	932	8052158	17	9	Bacteria	Firmicutes	Bacilli	Erysipelotrichales	Erysipelotrichaceae	Traorella	Traorella massiliensis
MYR_M5293_bins_271	BLANK	0.9	0	0	39	334328	0	0	None	None	None	None	None	None	None
MYR_M5293_bins_272	BACTERIA	1	98.59	2.82	87	1779425	15	13	Bacteria	Actinobacteriota	Coriobacteriia	Coriobacteriales	Eggerthellaceae	Slackia	None
MYR_M5293_bins_273	BACTERIA	0.6	60.56	21.13	205	2307109	10	10	Bacteria	Firmicutes	Clostridia	Lachnospirales	Lachnospiraceae	Blautia	None
MYR_M5293_bins_274	BLANK	0.9	0	0	30	283348	0	0	None	None	None	None	None	None	None
MYR_M5293_bins_275	BACTERIA	0.5	53.52	1.41	135	1893765	5	3	Bacteria	Firmicutes	Clostridia	Lachnospirales	Lachnospiraceae	UBA9414	UBA9414 sp003458885
MYR_M5293_bins_276	BLANK	1	0	0	36	221093	0	0	None	None	None	None	None	None	None
MYR_M5293_bins_277	BLANK	1	0	0	38	263889	0	0	None	None	None	None	None	None	None
MYR_M5293_bins_278	BLANK	1	0	0	18	287544	0	0	None	None	None	None	None	None	None
MYR_M5293_bins_279	BLANK	1	0	0	20	283818	0	0	None	None	None	None	None	None	None
MYR_M5293_bins_27	BACTERIA	0.7	67.61	1.41	98	2162661	13	12	Bacteria	Firmicutes	Clostridia	Lachnospirales	Lachnospiraceae	Blautia	None
MYR_M5293_bins_280	BLANK	0.8	0	0	217	2132505	2	2	Bacteria	None	None	None	None	None	None
MYR_M5293_bins_281	BLANK	0.8	0	0	21	448336	0	0	None	None	None	None	None	None	None
MYR_M5293_bins_282	BLANK	1	0	0	18	312643	0	0	None	None	None	None	None	None	None
MYR_M5293_bins_283	BACTERIA	0.9	87.32	77.46	253	5464204	22	6	Bacteria	Firmicutes	Clostridia	Christensenellales	CAG-74	UBA11524	UBA11524 sp000437595
MYR_M5293_bins_284	BACTERIA	1	94.37	0	95	1922710	15	6	Bacteria	Firmicutes	Clostridia	Oscillospirales	Acutalibacteraceae	UBA1227	UBA1227 sp900545655
MYR_M5293_bins_285	BLANK	1	0	0	35	271224	0	0	None	None	None	None	None	None	None
MYR_M5293_bins_286	BACTERIA	0.8	74.65	0	72	1505662	17	15	Bacteria	Bacteroidota	Bacteroidia	Bacteroidales	Muribaculaceae	CAG-279	CAG-279 sp900541935
MYR_M5293_bins_287	BACTERIA	0.3	32.39	2.82	62	976539	5	5	Bacteria	Firmicutes	Clostridia	Christensenellales	CAG-74	Firm-11	None
MYR_M5293_bins_288	BACTERIA	1	97.18	56.34	278	4929383	25	23	Bacteria	Firmicutes	Clostridia	Lachnospirales	Lachnospiraceae	Dorea	None
MYR_M5293_bins_289	BLANK	1	0	0	38	290115	0	0	None	None	None	None	None	None	None
MYR_M5293_bins_28	BACTERIA	1	88.73	1.41	78	1550470	12	12	Bacteria	Firmicutes	Bacilli	RF39	CAG-302	CAG-302	None
MYR_M5293_bins_290	BACTERIA	0.2	22.54	5.63	189	1847417	1	1	Bacteria	Bacteroidota	Bacteroidia	Bacteroidales	Marinifilaceae	Odoribacter	Odoribacter massiliensis
MYR_M5293_bins_291	BLANK	1	0	0	20	213867	0	0	None	None	None	None	None	None	None
MYR_M5293_bins_292	BACTERIA	0.5	49.3	0	12	256625	12	10	Bacteria	Firmicutes	Clostridia	Lachnospirales	Lachnospiraceae	Bariatricus	None
MYR_M5293_bins_293	BLANK	1	0	0	10	230036	0	0	None	None	None	None	None	None	None
MYR_M5293_bins_294	BACTERIA	0.8	74.65	2.82	114	1329421	13	9	Bacteria	Firmicutes	Negativicutes	Selenomonadales	Selenomonadaceae	Anaerovibrio	Anaerovibrio sp900548165
MYR_M5293_bins_295	BACTERIA	1	95.77	0	77	1656901	2	2	Bacteria	Firmicutes	Clostridia	Oscillospirales	Acutalibacteraceae	None	None
MYR_M5293_bins_296	BLANK	1	0	0	45	323846	1	1	Bacteria	Firmicutes	Clostridia	Oscillospirales	Ruminococcaceae	Anaerofilum	Anaerofilum sp002160015
MYR_M5293_bins_297	BLANK	0.9	0	0	35	732898	1	1	Bacteria	Firmicutes	Clostridia	Oscillospirales	Oscillospiraceae	CAG-110	CAG-110 sp900554625
MYR_M5293_bins_298	BACTERIA	0.6	71.83	0	119	2519523	10	10	Bacteria	Firmicutes	Clostridia	Lachnospirales	Lachnospiraceae	None	None
MYR_M5293_bins_299	BACTERIA	0.2	28.17	4.23	107	1011278	5	5	Bacteria	Firmicutes	Bacilli	Erysipelotrichales	Erysipelotrichaceae	Holdemania	None
MYR_M5293_bins_29	BACTERIA	0.5	50.7	9.86	119	1492907	2	2	Bacteria	Firmicutes	Clostridia	Oscillospirales	None	None	None
MYR_M5293_bins_2	BACTERIA	0.7	63.38	0	47	970451	15	6	Bacteria	Bacteroidota	Bacteroidia	Bacteroidales	Bacteroidaceae	Prevotellamassilia	Prevotellamassilia sp002933955
MYR_M5293_bins_300	BACTERIA	0.4	39.44	1.41	165	1743232	1	1	Bacteria	Firmicutes	Clostridia	Oscillospirales	Acutalibacteraceae	RUG592	RUG592 sp900315255
MYR_M5293_bins_301	BACTERIA	0.6	66.2	11.27	131	2641500	12	11	Bacteria	Firmicutes	Clostridia	Lachnospirales	Lachnospiraceae	Blautia	None
MYR_M5293_bins_302	BACTERIA	1	98.59	0	112	2287978	19	18	Bacteria	Firmicutes	Clostridia	Oscillospirales	Oscillospiraceae	UBA1777	None
MYR_M5293_bins_303	BLANK	1	0	0	12	268573	1	1	Bacteria	Bacteroidota	Bacteroidia	Bacteroidales	Muribaculaceae	CAG-873	CAG-873 sp001689665
MYR_M5293_bins_304	BLANK	1	0	0	70	548233	0	0	None	None	None	None	None	None	None
MYR_M5293_bins_305	BACTERIA	1	94.37	0	104	2083476	10	10	Bacteria	Firmicutes	Clostridia	Oscillospirales	Ruminococcaceae	None	None
MYR_M5293_bins_306	BACTERIA	1	95.77	4.23	89	1893319	2	2	Bacteria	Firmicutes	Clostridia	Oscillospirales	UBA644	UBA644	None
MYR_M5293_bins_307	BACTERIA	0.2	22.54	5.63	82	876044	7	5	Bacteria	Firmicutes	Clostridia	Lachnospirales	Lachnospiraceae	Ruminococcus	None
MYR_M5293_bins_308	BLANK	1	0	0	15	268588	0	0	None	None	None	None	None	None	None
MYR_M5293_bins_309	BACTERIA	0.8	83.1	1.41	130	2699513	11	11	Bacteria	Firmicutes	Clostridia	Christensenellales	CAG-74	None	None
MYR_M5293_bins_30	BACTERIA	1	100	1.41	116	2423216	1	1	Bacteria	Firmicutes	Clostridia	Oscillospirales	Acutalibacteraceae	None	None
MYR_M5293_bins_310	BACTERIA	1	98.59	0	143	2956566	17	7	Bacteria	Firmicutes	Clostridia	Lachnospirales	Lachnospiraceae	UBA2882	UBA2882 sp900542015
MYR_M5293_bins_311	BLANK	0.9	0	0	23	342009	0	0	None	None	None	None	None	None	None
MYR_M5293_bins_312	BACTERIA	1	94.37	1.41	97	2046284	17	9	Bacteria	Firmicutes	Clostridia	Peptostreptococcales	Anaerovoracaceae	UBA1191	UBA1191 sp900549125
MYR_M5293_bins_313	BACTERIA	0.4	56.34	2.82	115	1625073	7	7	Bacteria	Firmicutes	None	None	None	None	None
MYR_M5293_bins_314	BLANK	1	0	0	11	237889	1	1	Bacteria	Firmicutes	Clostridia	Lachnospirales	Lachnospiraceae	Blautia	Blautia schinkii
MYR_M5293_bins_315	BLANK	1	0	0	14	275826	0	0	None	None	None	None	None	None	None
MYR_M5293_bins_316	BACTERIA	0.9	95.77	938.03	1266	17720017	116	38	Bacteria	Firmicutes	Clostridia	TANB77	CAG-508	CAG-269	None
MYR_M5293_bins_317	BACTERIA	0.7	70.42	0	116	2548379	9	4	Bacteria	Firmicutes	Clostridia	Lachnospirales	Lachnospiraceae	UBA7160	UBA7160 sp002491565
MYR_M5293_bins_318	BACTERIA	1	85.92	0	97	2016605	3	3	Bacteria	Firmicutes	Clostridia	Oscillospirales	None	None	None
MYR_M5293_bins_319	BACTERIA	0.3	39.44	9.86	145	1910464	1	1	Bacteria	Firmicutes	Clostridia	Lachnospirales	Lachnospiraceae	UC5-1-2E3	UC5-1-2E3 sp001304875
MYR_M5293_bins_31	BACTERIA	1	100	4.23	103	2102956	16	16	Bacteria	Firmicutes	Clostridia	Lachnospirales	Lachnospiraceae	None	None
MYR_M5293_bins_320	BACTERIA	0.9	87.32	7.04	82	1675003	2	2	Bacteria	Firmicutes	Bacilli	RF39	CAG-302	CAG-302	None
MYR_M5293_bins_321	BACTERIA	0.7	77.46	0	84	1545432	3	3	Bacteria	Firmicutes	Clostridia	Oscillospirales	None	None	None
MYR_M5293_bins_322	BACTERIA	0.5	57.75	29.58	170	3425572	14	7	Bacteria	Firmicutes	Clostridia	Oscillospirales	Oscillospiraceae	CAG-110	CAG-110 sp900554625
MYR_M5293_bins_323	BACTERIA	0.9	87.32	5.63	156	1978238	22	7	Bacteria	Firmicutes	Clostridia	Oscillospirales	Oscillospiraceae	UBA1777	UBA1777 sp002320035
MYR_M5293_bins_324	BLANK	0.8	0	0	115	1205966	2	2	Bacteria	Firmicutes	Clostridia	Lachnospirales	Lachnospiraceae	None	None
MYR_M5293_bins_325	BLANK	0.9	0	0	23	483951	0	0	None	None	None	None	None	None	None
MYR_M5293_bins_326	BLANK	1	0	0	27	205164	1	1	Bacteria	Firmicutes	Clostridia	Lachnospirales	Lachnospiraceae	CAG-510	CAG-510 sp900550475
MYR_M5293_bins_327	BLANK	0.9	0	0	54	583511	0	0	None	None	None	None	None	None	None
MYR_M5293_bins_328	BLANK	0.9	0	0	49	400242	0	0	None	None	None	None	None	None	None
MYR_M5293_bins_329	BLANK	0.9	0	0	11	254490	1	1	Bacteria	Bacteroidota	Bacteroidia	Bacteroidales	Muribaculaceae	CAG-279	CAG-279 sp900541935
MYR_M5293_bins_32	BLANK	0.8	0	0	21	468408	2	2	Bacteria	Firmicutes	Clostridia	Oscillospirales	Ruminococcaceae	None	None
MYR_M5293_bins_330	BACTERIA	1	85.92	0	71	1427431	17	9	Bacteria	Firmicutes	Clostridia	TANB77	CAG-508	UMGS1663	UMGS1663 sp900553405
MYR_M5293_bins_33	BLANK	0.8	0	0	26	538256	0	0	None	None	None	None	None	None	None
MYR_M5293_bins_34	BLANK	1	0	0	13	266285	0	0	None	None	None	None	None	None	None
MYR_M5293_bins_35	BLANK	0.9	0	0	52	405839	0	0	None	None	None	None	None	None	None
MYR_M5293_bins_36	BLANK	0.8	0	0	18	294089	1	1	Bacteria	Actinobacteriota	Coriobacteriia	Coriobacteriales	Eggerthellaceae	Eggerthella	Eggerthella timonensis
MYR_M5293_bins_37	BLANK	0.9	0	0	25	517349	0	0	None	None	None	None	None	None	None
MYR_M5293_bins_38	BACTERIA	0.8	78.87	25.35	176	3125745	20	6	Bacteria	Firmicutes	Clostridia	Oscillospirales	Oscillospiraceae	CAG-110	CAG-110 sp900554625
MYR_M5293_bins_39	BLANK	0.8	0	0	72	485233	0	0	None	None	None	None	None	None	None
MYR_M5293_bins_3	BACTERIA	0.2	16.9	1.41	17	258157	4	3	Bacteria	Firmicutes	Clostridia	Christensenellales	CAG-138	UMGS1241	None
MYR_M5293_bins_40	BLANK	0.9	0	0	17	241962	0	0	None	None	None	None	None	None	None
MYR_M5293_bins_41	BACTERIA	0.6	52.11	8.45	117	1494752	9	7	Bacteria	Firmicutes	Clostridia	Oscillospirales	Acutalibacteraceae	Ruminococcus	None
MYR_M5293_bins_42	BACTERIA	0.8	77.46	38.03	275	3083045	14	3	Bacteria	Firmicutes	Clostridia	Lachnospirales	Lachnospiraceae	SFDP01	SFDP01 sp004558185
MYR_M5293_bins_43	BLANK	1	0	0	28	269788	0	0	None	None	None	None	None	None	None
MYR_M5293_bins_44	BACTERIA	0.8	78.87	1.41	68	1406116	10	10	Bacteria	Bacteroidota	Bacteroidia	Bacteroidales	Muribaculaceae	None	None
MYR_M5293_bins_45	BLANK	0.8	0	0	29	355983	0	0	None	None	None	None	None	None	None
MYR_M5293_bins_46	BACTERIA	0.4	35.21	5.63	94	1563014	3	3	Bacteria	None	None	None	None	None	None
MYR_M5293_bins_47	BLANK	0.8	0	0	548	3624012	1	1	Bacteria	Firmicutes	Clostridia	Peptostreptococcales	Anaerovoracaceae	CAG-145	CAG-145 sp002320005
MYR_M5293_bins_48	BLANK	0.8	0	0	111	863499	2	2	Bacteria	Firmicutes	Peptococcia	Peptococcales	Peptococcaceae	UBA7185	None
MYR_M5293_bins_49	BLANK	0.9	0	0	69	788300	0	0	None	None	None	None	None	None	None
MYR_M5293_bins_4	BLANK	1	0	0	11	210663	0	0	None	None	None	None	None	None	None
MYR_M5293_bins_50	BLANK	1	0	0	34	310317	1	1	Bacteria	Firmicutes	Clostridia	Lachnospirales	Lachnospiraceae	UBA7160	UBA7160 sp004557975
MYR_M5293_bins_51	BACTERIA	0.2	32.39	0	48	956477	2	2	Bacteria	Firmicutes	Clostridia	Oscillospirales	Acutalibacteraceae	None	None
MYR_M5293_bins_52	BLANK	1	0	0	43	421605	0	0	None	None	None	None	None	None	None
MYR_M5293_bins_53	BACTERIA	1	100	0	120	2478011	16	16	Bacteria	Firmicutes	Clostridia	Lachnospirales	Lachnospiraceae	None	None
MYR_M5293_bins_54	BLANK	0.8	0	0	60	562199	2	2	Bacteria	Firmicutes	Clostridia	Lachnospirales	Lachnospiraceae	None	None
MYR_M5293_bins_55	BLANK	0.6	0	0	37	546101	4	3	Bacteria	Actinobacteriota	Coriobacteriia	Coriobacteriales	Eggerthellaceae	Slackia	None
MYR_M5293_bins_56	BACTERIA	0.7	73.24	1.41	88	1712164	10	10	Bacteria	Firmicutes	Clostridia	Oscillospirales	Acutalibacteraceae	None	None
MYR_M5293_bins_57	BLANK	0.9	0	0	33	368439	1	1	Bacteria	Firmicutes	Clostridia	Lachnospirales	Lachnospiraceae	2022-02-14	14-2 sp001940225
MYR_M5293_bins_58	BLANK	0.9	0	0	44	887812	1	1	Bacteria	Firmicutes	Clostridia	Oscillospirales	Acutalibacteraceae	Eubacterium	None
MYR_M5293_bins_59	BLANK	0.9	0	0	37	373982	0	0	None	None	None	None	None	None	None
MYR_M5293_bins_5	BACTERIA	0.4	39.44	9.86	186	1787747	4	2	Bacteria	Firmicutes	Bacilli	Erysipelotrichales	Erysipelatoclostridiaceae	CHKCI006	CHKCI006 sp900018345
MYR_M5293_bins_60	BLANK	0.9	0	0	484	3400964	5	5	Bacteria	Firmicutes	Clostridia	Lachnospirales	Lachnospiraceae	None	None
MYR_M5293_bins_61	BLANK	0.9	0	0	23	206857	0	0	None	None	None	None	None	None	None
MYR_M5293_bins_62	BACTERIA	0.4	47.89	9.86	199	4131232	7	7	Bacteria	Bacteroidota	Bacteroidia	Bacteroidales	Tannerellaceae	Parabacteroides	None
MYR_M5293_bins_63	BACTERIA	0.6	60.56	14.08	59	1160190	13	3	Bacteria	Firmicutes	Clostridia	Peptostreptococcales	Anaerovoracaceae	UBA1191	UBA1191 sp900066305
MYR_M5293_bins_64	BLANK	0.8	0	0	25	228536	0	0	None	None	None	None	None	None	None
MYR_M5293_bins_65	BLANK	1	0	0	18	219369	0	0	None	None	None	None	None	None	None
MYR_M5293_bins_66	BACTERIA	0.9	83.1	11.27	142	2106943	20	5	Bacteria	Firmicutes	Clostridia	Lachnospirales	Lachnospiraceae	CAG-56	CAG-56 sp002361955
MYR_M5293_bins_67	BLANK	1	0	0	23	211985	1	1	Bacteria	Firmicutes	Clostridia	Lachnospirales	Lachnospiraceae	Ruminococcus	Ruminococcus sp000432335
MYR_M5293_bins_68	BACTERIA	0.2	26.76	1.41	119	1218601	1	1	Bacteria	Firmicutes	Clostridia	Lachnospirales	Lachnospiraceae	None	None
MYR_M5293_bins_69	BLANK	0.8	0	0	52	467451	2	2	Bacteria	Firmicutes	Clostridia	Lachnospirales	Lachnospiraceae	Acetivibrio	Acetivibrio ethanolgignens
MYR_M5293_bins_6	BACTERIA	0.2	29.58	18.31	61	1187785	2	2	Bacteria	Firmicutes	Clostridia	Oscillospirales	Ruminococcaceae	HUN007	HUN007 sp000712055
MYR_M5293_bins_70	BLANK	1	0	0	13	248790	0	0	None	None	None	None	None	None	None
MYR_M5293_bins_71	BACTERIA	0.5	50.7	2.82	117	1440236	1	1	Bacteria	Firmicutes	Clostridia	Acetivibrionales	Acetivibrionaceae	UBA1305	UBA1305 sp002307275
MYR_M5293_bins_72	BLANK	0.8	0	0	40	516368	2	2	Bacteria	None	None	None	None	None	None
MYR_M5293_bins_73	BLANK	0.8	0	0	48	386781	0	0	None	None	None	None	None	None	None
MYR_M5293_bins_74	BACTERIA	0.4	49.3	4.23	117	2504354	2	2	Bacteria	Firmicutes	Bacilli	Erysipelotrichales	Erysipelatoclostridiaceae	CHKCI006	CHKCI006 sp900018345
MYR_M5293_bins_75	BLANK	0.8	0	0	56	902482	4	4	Bacteria	Bacteroidota	Bacteroidia	Bacteroidales	Bacteroidaceae	Prevotella	None
MYR_M5293_bins_76	BACTERIA	0.2	32.39	1.41	61	1246943	5	4	Bacteria	Firmicutes	Clostridia	Christensenellales	CAG-74	SFFH01	SFFH01 sp004557905
MYR_M5293_bins_77	BACTERIA	1	95.77	47.89	297	5975167	38	38	Bacteria	Bacteroidota	Bacteroidia	Bacteroidales	Tannerellaceae	Parabacteroides	None
MYR_M5293_bins_78	BACTERIA	0.3	35.21	2.82	68	854817	2	2	Bacteria	None	None	None	None	None	None
MYR_M5293_bins_79	BLANK	0.9	0	0	34	291186	0	0	None	None	None	None	None	None	None
MYR_M5293_bins_7	BLANK	1	0	0	13	287495	0	0	None	None	None	None	None	None	None
MYR_M5293_bins_80	BACTERIA	1	98.59	1.41	128	2663336	15	15	Bacteria	Firmicutes	Clostridia	Lachnospirales	Lachnospiraceae	None	None
MYR_M5293_bins_81	BACTERIA	0.8	80.28	5.63	175	1973138	21	15	Bacteria	Bacteroidota	Bacteroidia	Bacteroidales	Marinifilaceae	Butyricimonas	None
MYR_M5293_bins_82	BLANK	0.9	0	0	28	317573	1	1	Bacteria	Firmicutes	Clostridia	Oscillospirales	Acutalibacteraceae	None	None
MYR_M5293_bins_83	BLANK	0.7	0	0	32	472282	1	1	Bacteria	Firmicutes	Clostridia	Christensenellales	CAG-74	UMGS1603	UMGS1603 sp004555155
MYR_M5293_bins_84	BACTERIA	1	92.96	0	74	1593350	0	0	None	None	None	None	None	None	None
MYR_M5293_bins_85	BACTERIA	0.6	63.38	1.41	120	2542040	8	3	Bacteria	Firmicutes	Clostridia	Lachnospirales	Lachnospiraceae	CAG-510	CAG-510 sp900551115
MYR_M5293_bins_86	BACTERIA	0.5	56.34	7.04	108	1728016	8	8	Bacteria	Bacteroidota	Bacteroidia	Bacteroidales	Bacteroidaceae	Prevotellamassilia	None
MYR_M5293_bins_87	BLANK	1	0	0	32	233599	0	0	None	None	None	None	None	None	None
MYR_M5293_bins_88	BLANK	1	0	0	16	211553	0	0	None	None	None	None	None	None	None
MYR_M5293_bins_89	BACTERIA	0.6	64.79	2.82	90	1535090	6	2	Bacteria	Firmicutes	Clostridia	Oscillospirales	Ruminococcaceae	UBA866	UBA866 sp900543295
MYR_M5293_bins_8	BACTERIA	1	98.59	161.97	1528	15675685	39	25	Bacteria	Bacteroidota	Bacteroidia	Bacteroidales	Bacteroidaceae	Phocaeicola	None
MYR_M5293_bins_90	BLANK	1	0	0	42	315019	0	0	None	None	None	None	None	None	None
MYR_M5293_bins_91	BACTERIA	0.3	26.76	0	47	968311	4	4	Bacteria	Firmicutes	Clostridia	Oscillospirales	Acutalibacteraceae	CAG-180	None
MYR_M5293_bins_92	BLANK	0.8	0	0	26	504138	0	0	None	None	None	None	None	None	None
MYR_M5293_bins_93	BLANK	0.9	0	0	33	678581	1	1	Bacteria	Firmicutes	Clostridia	Oscillospirales	Oscillospiraceae	CAG-103	CAG-103 sp900316745
MYR_M5293_bins_94	BLANK	0.8	0	0	47	411274	5	3	Bacteria	Firmicutes	Clostridia	Oscillospirales	Ruminococcaceae	UBA866	UBA866 sp900543295
MYR_M5293_bins_95	BLANK	0.8	0	0	25	494549	3	2	Bacteria	Firmicutes	Clostridia	Oscillospirales	Oscillospiraceae	CAG-110	CAG-110 sp004562395
MYR_M5293_bins_96	BLANK	0.9	0	0	18	293742	0	0	None	None	None	None	None	None	None
MYR_M5293_bins_97	BACTERIA	0.5	60.56	0	134	2790428	5	5	Bacteria	Firmicutes	Clostridia	Lachnospirales	Lachnospiraceae	None	None
MYR_M5293_bins_98	BACTERIA	0.3	46.48	5.63	92	1313448	6	3	Bacteria	Firmicutes	Clostridia	Oscillospirales	Oscillospiraceae	CAG-110	CAG-110 sp900544405
MYR_M5293_bins_99	BACTERIA	0.5	61.97	78.87	246	5086910	16	8	Bacteria	Firmicutes	Clostridia	Oscillospirales	Oscillospiraceae	CAG-110	CAG-110 sp900554625
MYR_M5293_bins_9	BACTERIA	0.2	28.17	9.86	105	1145504	2	2	Bacteria	Firmicutes	Clostridia	Oscillospirales	Oscillospiraceae	None	None
MYR_ZOO_bins_100	BLANK	0.8	0	0	44	908053	3	3	Bacteria	Bacteroidota	Bacteroidia	Bacteroidales	Bacteroidaceae	Prevotella	None
MYR_ZOO_bins_101	BLANK	0.9	0	0	40	820331	2	2	Bacteria	Bacteroidota	Bacteroidia	Bacteroidales	Bacteroidaceae	Prevotella	None
MYR_ZOO_bins_102	BACTERIA	0.5	47.89	0	48	1014701	13	13	Bacteria	Bacteroidota	Bacteroidia	Bacteroidales	Bacteroidaceae	Prevotella	None
MYR_ZOO_bins_103	BLANK	1	0	0	14	328077	2	2	Bacteria	Firmicutes	Clostridia	Oscillospirales	Oscillospiraceae	Evtepia	None
MYR_ZOO_bins_104	BACTERIA	0.9	91.55	9.86	120	2400865	9	9	Bacteria	Firmicutes	Bacilli	Erysipelotrichales	Erysipelotrichaceae	Bulleidia	None
MYR_ZOO_bins_105	BLANK	1	0	0	18	383951	0	0	None	None	None	None	None	None	None
MYR_ZOO_bins_106	BLANK	1	0	0	13	263296	0	0	None	None	None	None	None	None	None
MYR_ZOO_bins_107	BACTERIA	0.2	26.76	1.41	89	1065935	5	5	Bacteria	Bacteroidota	Bacteroidia	Bacteroidales	Bacteroidaceae	Prevotella	None
MYR_ZOO_bins_108	BLANK	0.9	0	0	33	692919	0	0	None	None	None	None	None	None	None
MYR_ZOO_bins_109	BACTERIA	0.6	57.75	2.82	94	1910872	12	12	Bacteria	Bacteroidota	Bacteroidia	Bacteroidales	Bacteroidaceae	Prevotella	None
MYR_ZOO_bins_10	BLANK	1	0	0	18	318150	0	0	None	None	None	None	None	None	None
MYR_ZOO_bins_110	BLANK	0.8	0	0	14	290961	3	3	Bacteria	Bacteroidota	Bacteroidia	Bacteroidales	Bacteroidaceae	Prevotella	None
MYR_ZOO_bins_111	BLANK	0.8	0	0	36	422110	6	4	Bacteria	Spirochaetota	Spirochaetia	Treponematales	Treponemataceae	Treponema	Treponema sp900541995
MYR_ZOO_bins_112	BACTERIA	1	92.96	8.45	109	1809549	21	21	Bacteria	Firmicutes	Negativicutes	Acidaminococcales	Acidaminococcaceae	Acidaminococcus	None
MYR_ZOO_bins_113	BLANK	0.9	0	0	16	307316	0	0	None	None	None	None	None	None	None
MYR_ZOO_bins_114	BACTERIA	0.5	47.89	1.41	31	642627	10	10	Bacteria	Bacteroidota	Bacteroidia	Bacteroidales	Bacteroidaceae	Prevotella	None
MYR_ZOO_bins_115	BLANK	1	0	0	12	227092	2	2	Bacteria	Bacteroidota	Bacteroidia	Bacteroidales	Bacteroidaceae	Prevotella	None
MYR_ZOO_bins_11	BACTERIA	0.2	25.35	0	27	570967	5	5	Bacteria	Bacteroidota	Bacteroidia	Bacteroidales	Bacteroidaceae	Prevotellamassilia	Prevotellamassilia sp000437675
MYR_ZOO_bins_12	BLANK	1	0	0	21	259160	0	0	None	None	None	None	None	None	None
MYR_ZOO_bins_13	BACTERIA	0.2	32.39	0	158	1260467	4	4	Bacteria	Bacteroidota	Bacteroidia	Bacteroidales	Bacteroidaceae	UBA4372	UBA4372 sp900543815
MYR_ZOO_bins_14	BACTERIA	0.2	28.17	5.63	65	1080056	3	3	Bacteria	Bacteroidota	Bacteroidia	Bacteroidales	Bacteroidaceae	Prevotella	None
MYR_ZOO_bins_15	BACTERIA	0.8	67.61	2.82	89	1918618	20	13	Bacteria	Bacteroidota	Bacteroidia	Bacteroidales	Bacteroidaceae	Prevotella	Prevotella sp000834015
MYR_ZOO_bins_16	BLANK	0.9	0	0	34	271404	0	0	None	None	None	None	None	None	None
MYR_ZOO_bins_17	BLANK	0.9	0	0	54	805536	2	2	Bacteria	Actinobacteriota	Coriobacteriia	Coriobacteriales	Coriobacteriaceae	Collinsella	None
MYR_ZOO_bins_18	BACTERIA	0.4	38.03	5.63	43	534477	12	10	Bacteria	Firmicutes	Clostridia	Oscillospirales	Oscillospiraceae	CAG-83	CAG-83 sp000431575
MYR_ZOO_bins_19	BLANK	1	0	0	20	265966	1	1	Bacteria	Bacteroidota	Bacteroidia	Bacteroidales	Bacteroidaceae	Prevotella	Prevotella sp002251385
MYR_ZOO_bins_1	BACTERIA	1	100	1.41	116	2330906	22	20	Bacteria	Firmicutes	Negativicutes	Acidaminococcales	Acidaminococcaceae	Phascolarctobacterium	Phascolarctobacterium succinatutens
MYR_ZOO_bins_20	BACTERIA	0.9	94.37	2.82	82	1814816	8	5	Bacteria	Firmicutes	Clostridia	Oscillospirales	Butyricicoccaceae	Intestinibacillus	Intestinibacillus massiliensis
MYR_ZOO_bins_21	BACTERIA	0.4	52.11	5.63	184	2974217	4	4	Bacteria	Bacteroidota	Bacteroidia	Bacteroidales	Bacteroidaceae	Prevotella	Prevotella sp900548195
MYR_ZOO_bins_22	BACTERIA	0.5	52.11	46.48	353	7274268	18	18	Bacteria	Bacteroidota	Bacteroidia	Bacteroidales	Bacteroidaceae	Prevotella	None
MYR_ZOO_bins_23	BLANK	0.8	0	0	82	948957	1	1	Bacteria	Bacteroidota	Bacteroidia	Bacteroidales	Bacteroidaceae	Prevotella	Prevotella sp002251385
MYR_ZOO_bins_24	BLANK	0.8	0	0	105	1924728	2	2	Bacteria	Bacteroidota	Bacteroidia	Bacteroidales	Bacteroidaceae	Prevotella	None
MYR_ZOO_bins_25	BACTERIA	0.5	53.52	4.23	141	1574032	7	7	Bacteria	Firmicutes	Clostridia	Oscillospirales	Oscillospiraceae	CAG-83	None
MYR_ZOO_bins_26	BLANK	1	0	0	33	456268	0	0	None	None	None	None	None	None	None
MYR_ZOO_bins_27	BLANK	0.7	0	0	57	733407	4	3	Bacteria	Firmicutes	Clostridia	Lachnospirales	Lachnospiraceae	Oribacterium	Oribacterium sp004554245
MYR_ZOO_bins_28	BLANK	0.9	0	0	32	385560	0	0	None	None	None	None	None	None	None
MYR_ZOO_bins_29	BLANK	0.9	0	0	29	379732	2	2	Bacteria	Firmicutes	Clostridia	Oscillospirales	Butyricicoccaceae	None	None
MYR_ZOO_bins_2	BACTERIA	1	97.18	1.41	139	2805658	21	21	Bacteria	Desulfobacterota	Desulfovibrionia	Desulfovibrionales	Desulfovibrionaceae	Desulfovibrio	None
MYR_ZOO_bins_30	BACTERIA	0.6	60.56	9.86	74	1331247	13	11	Bacteria	Firmicutes	Clostridia	Oscillospirales	Oscillospiraceae	NK3B98	NK3B98 sp900545815
MYR_ZOO_bins_31	BLANK	0.9	0	0	86	718726	1	1	Bacteria	Bacteroidota	Bacteroidia	Bacteroidales	Bacteroidaceae	Prevotella	Prevotella sp000834015
MYR_ZOO_bins_32	BLANK	1	0	0	17	299846	1	1	Bacteria	Firmicutes	Clostridia	Peptostreptococcales	Anaerovoracaceae	UBA1191	UBA1191 sp900549125
MYR_ZOO_bins_33	BACTERIA	0.2	18.31	7.04	250	3096248	3	2	Bacteria	Firmicutes	Bacilli	Erysipelotrichales	Erysipelotrichaceae	Bulleidia	Bulleidia sp900539965
MYR_ZOO_bins_34	BLANK	1	0	0	46	361094	2	2	Bacteria	Firmicutes	Clostridia	Lachnospirales	Lachnospiraceae	Anaerostipes	None
MYR_ZOO_bins_35	BACTERIA	0.9	94.37	22.54	184	3521317	21	21	Bacteria	Firmicutes	Clostridia	Lachnospirales	Lachnospiraceae	CAG-791	CAG-791 sp000431495
MYR_ZOO_bins_36	BACTERIA	0.5	60.56	1.41	194	2556705	4	3	Bacteria	Firmicutes	Clostridia	Christensenellales	UBA1750	UBA7102	UBA7102 sp002492415
MYR_ZOO_bins_37	BACTERIA	0.8	74.65	7.04	88	1654139	17	17	Bacteria	Firmicutes	Clostridia	Lachnospirales	Anaerotignaceae	Anaerotignum	Anaerotignum sp000436415
MYR_ZOO_bins_38	BLANK	1	0	0	26	417006	0	0	None	None	None	None	None	None	None
MYR_ZOO_bins_39	BLANK	1	0	0	11	222656	0	0	None	None	None	None	None	None	None
MYR_ZOO_bins_3	BACTERIA	1	98.59	1.41	106	2142554	22	22	Bacteria	Actinobacteriota	Actinomycetia	Actinomycetales	Bifidobacteriaceae	Bifidobacterium	None
MYR_ZOO_bins_40	BLANK	0.8	0	0	75	1579922	3	3	Bacteria	Bacteroidota	Bacteroidia	Bacteroidales	Bacteroidaceae	Prevotella	None
MYR_ZOO_bins_41	BLANK	0.8	0	0	40	780652	6	6	Bacteria	Bacteroidota	Bacteroidia	Bacteroidales	Bacteroidaceae	Prevotella	None
MYR_ZOO_bins_42	BACTERIA	0.2	22.54	4.23	104	839341	3	3	Bacteria	Firmicutes	Clostridia	Lachnospirales	Lachnospiraceae	None	None
MYR_ZOO_bins_43	BLANK	1	0	0	24	279538	0	0	None	None	None	None	None	None	None
MYR_ZOO_bins_44	BLANK	0.8	0	0	22	326511	4	4	Bacteria	Bacteroidota	Bacteroidia	Bacteroidales	Bacteroidaceae	Prevotella	None
MYR_ZOO_bins_45	BACTERIA	0.2	23.94	2.82	22	449592	1	1	Bacteria	Firmicutes	Bacilli	RF39	CAG-302	CAG-302	CAG-302 sp900543825
MYR_ZOO_bins_46	BACTERIA	0.7	70.42	2.82	106	2173736	15	13	Bacteria	Bacteroidota	Bacteroidia	Bacteroidales	Bacteroidaceae	Prevotellamassilia	Prevotellamassilia sp000437675
MYR_ZOO_bins_47	BACTERIA	0.3	45.07	8.45	156	2092250	6	6	Bacteria	Firmicutes	Clostridia	Lachnospirales	Lachnospiraceae	None	None
MYR_ZOO_bins_48	BACTERIA	0.2	22.54	5.63	59	954681	5	3	Bacteria	Firmicutes	Clostridia	Oscillospirales	Ruminococcaceae	Faecalibacterium	Faecalibacterium prausnitzii
MYR_ZOO_bins_49	BLANK	0.9	0	0	56	798948	1	1	Bacteria	Firmicutes	Clostridia	Lachnospirales	Lachnospiraceae	Sellimonas	Sellimonas sp002161525
MYR_ZOO_bins_4	BACTERIA	1	98.59	1.41	126	2525433	22	12	Bacteria	Firmicutes	Negativicutes	Veillonellales	Megasphaeraceae	Megasphaera	Megasphaera elsdenii
MYR_ZOO_bins_50	BACTERIA	0.9	78.87	2.82	102	1686192	19	15	Bacteria	Firmicutes	Clostridia	Oscillospirales	Acutalibacteraceae	Ruminococcus	Ruminococcus sp003531055
MYR_ZOO_bins_51	BLANK	1	0	0	33	242875	0	0	None	None	None	None	None	None	None
MYR_ZOO_bins_52	BACTERIA	0.9	84.51	14.08	127	2450223	20	6	Bacteria	Firmicutes	Clostridia	Oscillospirales	Oscillospiraceae	Evtepia	Evtepia sp004554585
MYR_ZOO_bins_53	BLANK	0.9	0	0	26	298623	2	2	Bacteria	Firmicutes	Clostridia	Oscillospirales	Butyricicoccaceae	Butyricicoccus	Butyricicoccus porcorum
MYR_ZOO_bins_54	BLANK	1	0	0	19	223334	0	0	None	None	None	None	None	None	None
MYR_ZOO_bins_55	BLANK	1	0	0	41	419051	0	0	None	None	None	None	None	None	None
MYR_ZOO_bins_56	BACTERIA	0.6	69.01	0	46	841926	17	15	Bacteria	Proteobacteria	Gammaproteobacteria	Burkholderiales	Burkholderiaceae	Sutterella	Sutterella wadsworthensis
MYR_ZOO_bins_57	BACTERIA	1	97.18	2.82	104	2106192	23	22	Bacteria	Proteobacteria	Gammaproteobacteria	Enterobacterales	Succinivibrionaceae	Succinivibrio	None
MYR_ZOO_bins_58	BACTERIA	0.7	71.83	26.76	181	2912355	22	16	Bacteria	Firmicutes	Clostridia	TANB77	CAG-508	CAG-492	CAG-492 sp900557045
MYR_ZOO_bins_59	BACTERIA	0.7	69.01	2.82	117	2464533	13	13	Bacteria	Bacteroidota	Bacteroidia	Bacteroidales	Bacteroidaceae	Prevotella	None
MYR_ZOO_bins_5	BLANK	0.8	0	0	36	735890	5	5	Bacteria	Bacteroidota	Bacteroidia	Bacteroidales	Bacteroidaceae	Prevotella	Prevotella sp900543975
MYR_ZOO_bins_60	BACTERIA	0.3	32.39	0	77	1084884	4	3	Bacteria	Firmicutes	Clostridia	Oscillospirales	Butyricicoccaceae	Butyricicoccus	Butyricicoccus porcorum
MYR_ZOO_bins_61	BLANK	0.9	0	0	14	279264	2	2	Bacteria	Actinobacteriota	Actinomycetia	Actinomycetales	Bifidobacteriaceae	Bifidobacterium	None
MYR_ZOO_bins_62	BLANK	0.9	0	0	49	565031	2	2	Bacteria	Firmicutes	Clostridia	Lachnospirales	Lachnospiraceae	Enterocloster	None
MYR_ZOO_bins_63	BACTERIA	1	97.18	9.86	129	2728642	21	19	Bacteria	Firmicutes	Clostridia	Oscillospirales	Ruminococcaceae	Gemmiger	Gemmiger qucibialis
MYR_ZOO_bins_64	BACTERIA	1	97.18	1.41	136	2795024	21	19	Bacteria	Firmicutes	Clostridia	Lachnospirales	Lachnospiraceae	Clostridium	Clostridium sp003024715
MYR_ZOO_bins_65	BLANK	0.6	0	0	90	927684	6	5	Bacteria	Firmicutes	Clostridia	Lachnospirales	Lachnospiraceae	Blautia	None
MYR_ZOO_bins_66	BLANK	0.9	0	0	47	466295	0	0	None	None	None	None	None	None	None
MYR_ZOO_bins_67	BACTERIA	0.3	39.44	7.04	78	1234475	10	7	Bacteria	Firmicutes	Clostridia	Oscillospirales	Ruminococcaceae	Negativibacillus	Negativibacillus sp000435195
MYR_ZOO_bins_68	BACTERIA	0.4	53.52	2.82	145	2844594	8	8	Bacteria	Bacteroidota	Bacteroidia	Bacteroidales	Bacteroidaceae	Prevotella	None
MYR_ZOO_bins_69	BACTERIA	0.6	52.11	5.63	56	1163789	16	16	Bacteria	Firmicutes	Clostridia	Oscillospirales	Ruminococcaceae	Gemmiger	None
MYR_ZOO_bins_6	BACTERIA	1	95.77	0	114	2295515	20	11	Bacteria	Firmicutes	Negativicutes	Veillonellales	Dialisteraceae	Dialister	Dialister sp000434475
MYR_ZOO_bins_70	BLANK	0.9	0	0	20	297592	0	0	None	None	None	None	None	None	None
MYR_ZOO_bins_71	BLANK	0.7	0	0	31	405801	5	5	Bacteria	Bacteroidota	Bacteroidia	Bacteroidales	Bacteroidaceae	Prevotella	None
MYR_ZOO_bins_72	BLANK	0.8	0	0	59	1093710	5	5	Bacteria	Firmicutes	Bacilli	Erysipelotrichales	Erysipelotrichaceae	Bulleidia	Bulleidia sp900539965
MYR_ZOO_bins_73	BLANK	0.9	0	0	58	515136	2	2	Bacteria	Firmicutes	Clostridia	Oscillospirales	Oscillospiraceae	CAG-170	None
MYR_ZOO_bins_74	BACTERIA	0.8	76.06	18.31	107	1838329	5	5	Bacteria	Firmicutes	Bacilli	Erysipelotrichales	None	None	None
MYR_ZOO_bins_75	BLANK	0.8	0	0	77	815310	3	2	Bacteria	Bacteroidota	Bacteroidia	Bacteroidales	Bacteroidaceae	Prevotella	Prevotella sp000436915
MYR_ZOO_bins_76	BLANK	1	0	0	82	1024121	0	0	None	None	None	None	None	None	None
MYR_ZOO_bins_77	BLANK	0.9	0	0	31	360145	1	1	Bacteria	Firmicutes	Clostridia	Oscillospirales	Oscillospiraceae	CAG-83	CAG-83 sp000431575
MYR_ZOO_bins_78	BACTERIA	1	91.55	15.49	140	2600416	24	24	Bacteria	Firmicutes	Bacilli	Erysipelotrichales	Erysipelotrichaceae	Holdemanella	None
MYR_ZOO_bins_79	BLANK	0.9	0	0	50	1019206	0	0	None	None	None	None	None	None	None
MYR_ZOO_bins_7	BLANK	1	0	0	10	229298	1	1	Bacteria	Bacteroidota	Bacteroidia	Bacteroidales	Bacteroidaceae	Prevotellamassilia	None
MYR_ZOO_bins_80	BLANK	1	0	0	43	864192	0	0	None	None	None	None	None	None	None
MYR_ZOO_bins_81	BACTERIA	1	95.77	4.23	113	2254850	9	7	Bacteria	Firmicutes	Clostridia	Peptostreptococcales	Anaerovoracaceae	RUG708	RUG708 sp900321625
MYR_ZOO_bins_82	BLANK	1	0	0	19	334039	0	0	None	None	None	None	None	None	None
MYR_ZOO_bins_83	BACTERIA	0.6	73.24	59.15	304	6155705	18	17	Bacteria	Bacteroidota	Bacteroidia	Bacteroidales	Bacteroidaceae	Prevotella	None
MYR_ZOO_bins_84	BLANK	0.8	0	0	28	301033	5	5	Bacteria	Bacteroidota	Bacteroidia	Bacteroidales	Bacteroidaceae	Prevotella	None
MYR_ZOO_bins_85	BLANK	1	0	0	24	361584	0	0	None	None	None	None	None	None	None
MYR_ZOO_bins_86	BACTERIA	0.3	22.54	1.41	26	471888	7	5	Bacteria	Bacteroidota	Bacteroidia	Bacteroidales	Bacteroidaceae	Prevotella	Prevotella sp000434515
MYR_ZOO_bins_87	BLANK	1	0	0	24	264589	0	0	None	None	None	None	None	None	None
MYR_ZOO_bins_88	BLANK	1	0	0	27	213937	1	1	Bacteria	Bacteroidota	Bacteroidia	Bacteroidales	Tannerellaceae	Parabacteroides	Parabacteroides sp900549585
MYR_ZOO_bins_89	BLANK	0.8	0	0	20	365217	3	2	Bacteria	Firmicutes	Clostridia	Oscillospirales	Oscillospiraceae	Evtepia	Evtepia sp004554585
MYR_ZOO_bins_8	BLANK	1	0	0	21	438800	0	0	None	None	None	None	None	None	None
MYR_ZOO_bins_90	BACTERIA	0.5	64.79	15.49	140	2644104	13	11	Bacteria	Bacteroidota	Bacteroidia	Bacteroidales	UBA932	RC9	RC9 sp000431015
MYR_ZOO_bins_91	BACTERIA	0.7	49.3	1.41	66	1067043	11	10	Bacteria	Firmicutes	Clostridia	Oscillospirales	Oscillospiraceae	UBA1777	UBA1777 sp003150355
MYR_ZOO_bins_92	BLANK	1	0	0	18	378901	0	0	None	None	None	None	None	None	None
MYR_ZOO_bins_93	BLANK	1	0	0	14	262954	1	1	Bacteria	Actinobacteriota	Actinomycetia	Actinomycetales	Bifidobacteriaceae	Bifidobacterium	None
MYR_ZOO_bins_94	BACTERIA	0.3	29.58	2.82	121	1005065	5	5	Bacteria	Firmicutes	Bacilli	Erysipelotrichales	Erysipelatoclostridiaceae	Catenibacterium	None
MYR_ZOO_bins_95	BACTERIA	0.2	19.72	0	20	248950	6	5	Bacteria	Firmicutes	Clostridia	Oscillospirales	Acutalibacteraceae	CAG-180	CAG-180 sp004556705
MYR_ZOO_bins_96	BLANK	0.9	0	0	20	332053	1	1	Bacteria	Bacteroidota	Bacteroidia	Bacteroidales	Bacteroidaceae	Prevotella	Prevotella copri
MYR_ZOO_bins_97	BLANK	1	0	0	23	286960	0	0	None	None	None	None	None	None	None
MYR_ZOO_bins_98	BACTERIA	0.5	57.75	15.49	148	2761503	9	4	Bacteria	Firmicutes	Clostridia	Lachnospirales	Lachnospiraceae	Sellimonas	Sellimonas sp002161525
MYR_ZOO_bins_99	BACTERIA	0.9	85.92	15.49	207	4334047	19	19	Bacteria	Bacteroidota	Bacteroidia	Bacteroidales	Bacteroidaceae	Prevotella	None
MYR_ZOO_bins_9	BACTERIA	0.9	92.96	1.41	122	2391806	21	21	Bacteria	Actinobacteriota	Coriobacteriia	Coriobacteriales	Coriobacteriaceae	Collinsella	None
ORY_TS217_bins_10	BACTERIA	1	90.14	52.11	306	6106109	37	23	Bacteria	Bacteroidota	Bacteroidia	Bacteroidales	Bacteroidaceae	Phocaeicola	None
ORY_TS217_bins_11	BACTERIA	0.9	84.51	1.41	181	2128458	16	16	Bacteria	Firmicutes	Bacilli	Erysipelotrichales	Erysipelatoclostridiaceae	None	None
ORY_TS217_bins_12	BACTERIA	0.9	83.1	0	128	1953518	20	6	Bacteria	Firmicutes	Clostridia	Oscillospirales	Oscillospiraceae	Lawsonibacter	Lawsonibacter sp002161175
ORY_TS217_bins_13	BACTERIA	0.8	77.46	0	60	1205590	4	4	Bacteria	Firmicutes	Bacilli	RFN20	CAG-826	UBA733	UBA733 sp900539595
ORY_TS217_bins_14	BACTERIA	0.6	59.15	0	134	1421388	11	5	Bacteria	Proteobacteria	Gammaproteobacteria	Burkholderiales	Burkholderiaceae	CAG-521	CAG-521 sp900554675
ORY_TS217_bins_15	BACTERIA	0.8	70.42	2.82	87	1838307	14	11	Bacteria	Bacteroidota	Bacteroidia	Bacteroidales	Bacteroidaceae	Prevotellamassilia	None
ORY_TS217_bins_16	BLANK	0.9	0	0	64	502134	1	1	Bacteria	Firmicutes	Clostridia	Oscillospirales	Ruminococcaceae	Negativibacillus	Negativibacillus sp000435195
ORY_TS217_bins_17	BLANK	1	0	0	46	628348	0	0	None	None	None	None	None	None	None
ORY_TS217_bins_18	BACTERIA	0.4	57.75	4.23	223	4563725	5	4	Bacteria	Bacteroidota	Bacteroidia	Bacteroidales	Tannerellaceae	Parabacteroides	Parabacteroides distasonis
ORY_TS217_bins_19	BLANK	0.9	0	0	21	327860	2	2	Bacteria	Firmicutes	Clostridia	Lachnospirales	Lachnospiraceae	Blautia	None
ORY_TS217_bins_1	BLANK	1	0	0	11	211622	1	1	Bacteria	Firmicutes	Clostridia	Oscillospirales	Oscillospiraceae	Lawsonibacter	Lawsonibacter sp900066825
ORY_TS217_bins_20	BLANK	0.9	0	0	19	335134	0	0	None	None	None	None	None	None	None
ORY_TS217_bins_21	BACTERIA	0.8	78.87	8.45	201	3858157	19	19	Bacteria	Bacteroidota	Bacteroidia	Bacteroidales	Bacteroidaceae	Bacteroides	None
ORY_TS217_bins_22	BACTERIA	0.9	85.92	9.86	339	3746862	18	15	Bacteria	Firmicutes	Clostridia	Lachnospirales	Lachnospiraceae	Blautia	None
ORY_TS217_bins_23	BLANK	0.9	0	0	35	734374	5	5	Bacteria	Firmicutes	Clostridia	Lachnospirales	Lachnospiraceae	Blautia	None
ORY_TS217_bins_24	BACTERIA	0.3	38.03	1.41	73	1179765	6	4	Bacteria	Proteobacteria	Gammaproteobacteria	Burkholderiales	Burkholderiaceae	Sutterella	Sutterella wadsworthensis
ORY_TS217_bins_25	BACTERIA	0.9	85.92	5.63	219	3984415	14	14	Bacteria	Firmicutes	Clostridia	Lachnospirales	Lachnospiraceae	Blautia	None
ORY_TS217_bins_26	BACTERIA	0.4	40.85	11.27	215	4179682	2	2	Bacteria	Bacteroidota	Bacteroidia	Bacteroidales	Bacteroidaceae	Phocaeicola	None
ORY_TS217_bins_27	BACTERIA	0.9	87.32	1.41	187	2500421	20	20	Bacteria	Firmicutes	Clostridia	Peptostreptococcales	Peptostreptococcaceae	Clostridium	None
ORY_TS217_bins_28	BLANK	1	0	0	15	253592	0	0	None	None	None	None	None	None	None
ORY_TS217_bins_29	BACTERIA	0.4	50.7	2.82	90	1750386	2	2	Bacteria	Firmicutes	Clostridia	Lachnospirales	Lachnospiraceae	None	None
ORY_TS217_bins_2	BLANK	0.9	0	0	13	211818	0	0	None	None	None	None	None	None	None
ORY_TS217_bins_30	BACTERIA	0.2	15.49	0	10	217041	2	2	Bacteria	Firmicutes	Bacilli	RFN20	CAG-826	UBA733	UBA733 sp900539595
ORY_TS217_bins_31	BACTERIA	1	98.59	260.56	2371	24879081	51	22	Bacteria	Bacteroidota	Bacteroidia	Bacteroidales	Bacteroidaceae	Bacteroides	None
ORY_TS217_bins_32	BACTERIA	0.7	77.46	2.82	93	1841785	18	15	Bacteria	Bacteroidota	Bacteroidia	Bacteroidales	Bacteroidaceae	Prevotellamassilia	Prevotellamassilia sp000437675
ORY_TS217_bins_33	BACTERIA	0.9	91.55	9.86	112	2121387	17	14	Bacteria	Firmicutes	Clostridia	Lachnospirales	Lachnospiraceae	2022-02-14	14-2 sp001940225
ORY_TS217_bins_34	BACTERIA	0.6	64.79	16.9	197	1196377	2	2	Bacteria	Firmicutes	Bacilli	RFN20	CAG-826	UBA4855	UBA4855 sp900545015
ORY_TS217_bins_35	BLANK	1	0	0	15	211949	1	1	Bacteria	Firmicutes	Clostridia	Lachnospirales	Lachnospiraceae	Hungatella	None
ORY_TS217_bins_36	BACTERIA	0.2	23.94	0	41	860257	4	2	Bacteria	Bacteroidota	Bacteroidia	Bacteroidales	Bacteroidaceae	Prevotellamassilia	Prevotellamassilia sp002933955
ORY_TS217_bins_37	BACTERIA	0.3	21.13	1.41	49	1054634	4	4	Bacteria	Bacteroidota	Bacteroidia	Bacteroidales	Bacteroidaceae	Prevotellamassilia	Prevotellamassilia sp000437675
ORY_TS217_bins_3	BACTERIA	0.2	25.35	11.27	167	1506109	2	2	Bacteria	Firmicutes	Clostridia	Lachnospirales	Lachnospiraceae	Blautia	None
ORY_TS217_bins_4	BLANK	1	0	0	25	480355	2	2	Bacteria	Bacteroidota	Bacteroidia	Bacteroidales	Bacteroidaceae	Phocaeicola	Phocaeicola massiliensis
ORY_TS217_bins_5	BLANK	1	0	0	10	232559	0	0	None	None	None	None	None	None	None
ORY_TS217_bins_6	BACTERIA	0.8	76.06	2.82	98	1310308	20	17	Bacteria	Firmicutes	Negativicutes	Acidaminococcales	Acidaminococcaceae	Phascolarctobacterium	Phascolarctobacterium sp900547415
ORY_TS217_bins_7	BACTERIA	0.5	54.93	1.41	98	2014185	3	3	Bacteria	Firmicutes	Clostridia	Lachnospirales	Lachnospiraceae	Blautia	None
ORY_TS217_bins_8	BLANK	0.9	0	0	15	238935	2	2	Bacteria	Firmicutes	Clostridia	Lachnospirales	Lachnospiraceae	Blautia	None
ORY_TS217_bins_9	BLANK	0.8	0	0	30	613254	1	1	Bacteria	Firmicutes	Clostridia	Oscillospirales	Oscillospiraceae	CAG-110	CAG-110 sp900546915
ORY_TS513_bins_10	BLANK	1	0	0	38	735460	3	3	Bacteria	Proteobacteria	Gammaproteobacteria	Enterobacterales	Enterobacteriaceae	None	None
ORY_TS513_bins_11	BACTERIA	0.9	90.14	5.63	137	2905050	23	23	Bacteria	Proteobacteria	Gammaproteobacteria	Pseudomonadales	Moraxellaceae	Acinetobacter	None
ORY_TS513_bins_12	BLANK	0.9	0	0	50	559015	0	0	None	None	None	None	None	None	None
ORY_TS513_bins_13	BACTERIA	1	98.59	0	238	4918599	21	20	Bacteria	Proteobacteria	Gammaproteobacteria	Enterobacterales	Enterobacteriaceae	None	None
ORY_TS513_bins_14	BLANK	0.9	0	0	40	883711	2	2	Bacteria	Firmicutes	Peptococcia	Peptococcales	Peptococcaceae	UMGS1590	UMGS1590 sp900553245
ORY_TS513_bins_15	BACTERIA	1	95.77	15.49	250	5021982	27	26	Bacteria	Proteobacteria	Gammaproteobacteria	Enterobacterales	Enterobacteriaceae	None	None
ORY_TS513_bins_16	BLANK	1	0	0	19	399101	0	0	None	None	None	None	None	None	None
ORY_TS513_bins_17	BACTERIA	1	98.59	0	148	3238053	22	22	Bacteria	Proteobacteria	Alphaproteobacteria	Caulobacterales	Caulobacteraceae	Brevundimonas	None
ORY_TS513_bins_18	BACTERIA	1	100	4.23	200	4158483	22	21	Bacteria	Proteobacteria	Gammaproteobacteria	Xanthomonadales	Xanthomonadaceae	Stenotrophomonas	None
ORY_TS513_bins_19	BACTERIA	1	100	0	142	2757439	22	22	Bacteria	Firmicutes	Clostridia	Peptostreptococcales	Peptostreptococcaceae	Clostridium	None
ORY_TS513_bins_1	BLANK	1	0	0	17	348586	0	0	None	None	None	None	None	None	None
ORY_TS513_bins_20	BLANK	0.9	0	0	29	569575	2	2	Bacteria	Proteobacteria	Gammaproteobacteria	Burkholderiales	Burkholderiaceae	None	None
ORY_TS513_bins_21	BLANK	0.9	0	0	16	328475	1	1	Bacteria	Proteobacteria	Gammaproteobacteria	Burkholderiales	Burkholderiaceae	Noviherbaspirillum	Noviherbaspirillum sp003590875
ORY_TS513_bins_22	BACTERIA	1	98.59	11.27	194	3787630	16	16	Bacteria	Firmicutes	Bacilli	Paenibacillales	Paenibacillaceae	Paenibacillus	None
ORY_TS513_bins_23	BLANK	1	0	0	27	581763	0	0	None	None	None	None	None	None	None
ORY_TS513_bins_24	BLANK	1	0	0	32	696699	0	0	None	None	None	None	None	None	None
ORY_TS513_bins_25	BLANK	1	0	0	19	360877	0	0	None	None	None	None	None	None	None
ORY_TS513_bins_26	BLANK	1	0	0	10	240577	0	0	None	None	None	None	None	None	None
ORY_TS513_bins_27	BLANK	1	0	0	23	285814	0	0	None	None	None	None	None	None	None
ORY_TS513_bins_28	BACTERIA	0.8	85.92	14.08	176	3118073	18	18	Bacteria	Firmicutes	Clostridia	Lachnospirales	Lachnospiraceae	Blautia	None
ORY_TS513_bins_29	BACTERIA	1	100	119.72	422	7763807	17	3	Bacteria	Proteobacteria	Gammaproteobacteria	Burkholderiales	Burkholderiaceae	Candidimonas	Candidimonas ginsengisoli
ORY_TS513_bins_2	BLANK	1	0	0	11	230903	0	0	None	None	None	None	None	None	None
ORY_TS513_bins_30	BACTERIA	1	100	0	206	4124303	22	11	Bacteria	Proteobacteria	Gammaproteobacteria	Enterobacterales	Enterobacteriaceae	Providencia	Providencia alcalifaciens
ORY_TS513_bins_31	BACTERIA	1	97.18	1.41	315	6304025	22	17	Bacteria	Proteobacteria	Gammaproteobacteria	Pseudomonadales	Pseudomonadaceae	Pseudomonas	Pseudomonas aeruginosa
ORY_TS513_bins_32	BACTERIA	1	98.59	8.45	272	5518471	22	18	Bacteria	Proteobacteria	Gammaproteobacteria	Burkholderiales	Burkholderiaceae	Achromobacter	None
ORY_TS513_bins_33	BLANK	1	0	0	95	1698889	0	0	None	None	None	None	None	None	None
ORY_TS513_bins_34	BACTERIA	1	100	0	192	3853365	22	13	Bacteria	Proteobacteria	Gammaproteobacteria	Enterobacterales	Enterobacteriaceae	Proteus	Proteus mirabilis
ORY_TS513_bins_35	BLANK	1	0	0	28	376247	0	0	None	None	None	None	None	None	None
ORY_TS513_bins_36	BACTERIA	1	95.77	5.63	173	3432862	10	10	Bacteria	Firmicutes	Bacilli	Bacillales	Amphibacillaceae	None	None
ORY_TS513_bins_37	BACTERIA	1	100	2.82	198	3966173	21	19	Bacteria	Proteobacteria	Gammaproteobacteria	Burkholderiales	Burkholderiaceae	Alcaligenes	None
ORY_TS513_bins_3	BACTERIA	0.7	80.28	61.97	373	7745734	3	2	Bacteria	Proteobacteria	Alphaproteobacteria	Sphingomonadales	Sphingomonadaceae	Sphingobium	Sphingobium yanoikuyae
ORY_TS513_bins_4	BLANK	0.9	0	0	12	260385	1	1	Bacteria	Proteobacteria	Alphaproteobacteria	Sphingomonadales	Sphingomonadaceae	Sphingobium	None
ORY_TS513_bins_5	BACTERIA	0.8	83.1	0	47	989795	18	17	Bacteria	Firmicutes	Peptococcia	Peptococcales	Peptococcaceae	UMGS1590	UMGS1590 sp900553245
ORY_TS513_bins_6	BLANK	1	0	0	23	505718	0	0	None	None	None	None	None	None	None
ORY_TS513_bins_7	BLANK	1	0	0	49	985078	0	0	None	None	None	None	None	None	None
ORY_TS513_bins_8	BACTERIA	1	97.18	1.41	221	4523758	22	22	Bacteria	Firmicutes	Bacilli	Paenibacillales	Paenibacillaceae	Paenibacillus	None
ORY_TS513_bins_9	BLANK	1	0	0	11	224953	0	0	None	None	None	None	None	None	None
ORY_TS566_bins_10	BACTERIA	0.5	63.38	18.31	217	4079343	12	12	Bacteria	Firmicutes	Clostridia	Lachnospirales	Lachnospiraceae	Blautia	None
ORY_TS566_bins_11	BACTERIA	1	98.59	0	93	1926888	22	22	Bacteria	Actinobacteriota	Coriobacteriia	Coriobacteriales	Coriobacteriaceae	Collinsella	None
ORY_TS566_bins_12	BLANK	0.9	0	0	10	236573	0	0	None	None	None	None	None	None	None
ORY_TS566_bins_13	BLANK	1	0	0	28	357927	0	0	None	None	None	None	None	None	None
ORY_TS566_bins_14	BLANK	1	0	0	12	266368	0	0	None	None	None	None	None	None	None
ORY_TS566_bins_15	BACTERIA	0.5	45.07	0	25	432258	12	10	Bacteria	Firmicutes	Clostridia	Lachnospirales	Lachnospiraceae	UBA9502	None
ORY_TS566_bins_16	BACTERIA	0.8	81.69	2.82	129	2478885	18	13	Bacteria	Fusobacteriota	Fusobacteriia	Fusobacteriales	Fusobacteriaceae	Fusobacterium	Fusobacterium sp900541465
ORY_TS566_bins_17	BLANK	0.9	0	0	39	593439	1	1	Bacteria	Firmicutes	Clostridia	Lachnospirales	Lachnospiraceae	Blautia	None
ORY_TS566_bins_18	BACTERIA	0.7	77.46	84.51	698	11983466	26	25	Bacteria	Bacteroidota	Bacteroidia	Bacteroidales	Bacteroidaceae	Phocaeicola	None
ORY_TS566_bins_19	BACTERIA	1	100	2.82	133	2632721	24	24	Bacteria	Firmicutes	Clostridia	Peptostreptococcales	Peptostreptococcaceae	Clostridium	None
ORY_TS566_bins_1	BACTERIA	0.4	43.66	4.23	161	2656504	7	7	Bacteria	Firmicutes	Clostridia	Lachnospirales	Lachnospiraceae	Blautia	None
ORY_TS566_bins_20	BLANK	0.8	0	0	13	290278	1	1	Bacteria	Firmicutes	Clostridia	Oscillospirales	Ruminococcaceae	Negativibacillus	Negativibacillus sp000435195
ORY_TS566_bins_21	BLANK	0.9	0	0	32	256537	1	1	Bacteria	Firmicutes	Bacilli	Erysipelotrichales	Erysipelatoclostridiaceae	Beduini	Beduini massiliensis
ORY_TS566_bins_22	BLANK	1	0	0	135	979256	0	0	None	None	None	None	None	None	None
ORY_TS566_bins_23	BACTERIA	1	94.37	0	82	1735936	21	21	Bacteria	Proteobacteria	Gammaproteobacteria	Burkholderiales	Burkholderiaceae	CAG-521	None
ORY_TS566_bins_24	BLANK	0.8	0	0	19	391245	4	4	Bacteria	Firmicutes	Clostridia	Oscillospirales	Oscillospiraceae	Flavonifractor	None
ORY_TS566_bins_25	BLANK	1	0	0	16	224185	0	0	None	None	None	None	None	None	None
ORY_TS566_bins_26	BLANK	1	0	0	13	279594	0	0	None	None	None	None	None	None	None
ORY_TS566_bins_27	BACTERIA	0.9	94.37	1.41	118	2382731	22	18	Bacteria	Fusobacteriota	Fusobacteriia	Fusobacteriales	Fusobacteriaceae	Fusobacterium	Fusobacterium sp900543175
ORY_TS566_bins_28	BACTERIA	0.7	73.24	0	73	1526112	20	16	Bacteria	Firmicutes	Clostridia	Oscillospirales	Ruminococcaceae	Negativibacillus	Negativibacillus sp000435195
ORY_TS566_bins_2	BLANK	1	0	0	12	201206	0	0	None	None	None	None	None	None	None
ORY_TS566_bins_3	BLANK	1	0	0	15	334895	0	0	None	None	None	None	None	None	None
ORY_TS566_bins_4	BLANK	1	0	0	29	423076	0	0	None	None	None	None	None	None	None
ORY_TS566_bins_5	BACTERIA	0.8	78.87	9.86	87	1785600	16	16	Bacteria	Fusobacteriota	Fusobacteriia	Fusobacteriales	Fusobacteriaceae	Fusobacterium	None
ORY_TS566_bins_6	BACTERIA	1	98.59	2.82	91	1885357	21	13	Bacteria	Firmicutes	Negativicutes	Acidaminococcales	Acidaminococcaceae	Phascolarctobacterium	Phascolarctobacterium sp900547415
ORY_TS566_bins_7	BLANK	1	0	0	14	222188	0	0	None	None	None	None	None	None	None
ORY_TS566_bins_8	BLANK	0.8	0	0	27	571052	3	2	Bacteria	Bacteroidota	Bacteroidia	Bacteroidales	Tannerellaceae	Parabacteroides	Parabacteroides distasonis
ORY_TS566_bins_9	BACTERIA	1	95.77	0	106	2176647	13	6	Bacteria	Bacteroidota	Bacteroidia	Bacteroidales	Muribaculaceae	CAG-485	CAG-485 sp004552395
PAN_TS471_bins_10	BACTERIA	0.2	28.17	5.63	70	1026178	5	4	Bacteria	Firmicutes	Clostridia	Lachnospirales	Cellulosilyticaceae	Cellulosilyticum	Cellulosilyticum lentocellum
PAN_TS471_bins_11	BACTERIA	1	95.77	5.63	117	2305262	23	16	Bacteria	Firmicutes	Bacilli	Lactobacillales	Lactobacillaceae	Limosilactobacillus	Limosilactobacillus reuteri
PAN_TS471_bins_12	BLANK	1	0	0	40	307361	0	0	None	None	None	None	None	None	None
PAN_TS471_bins_13	BLANK	0.9	0	0	31	617556	1	1	Bacteria	Firmicutes	Clostridia	Peptostreptococcales	Peptostreptococcaceae	Terrisporobacter	Terrisporobacter glycolicus
PAN_TS471_bins_14	BACTERIA	0.8	90.14	1.41	217	4829464	21	20	Bacteria	Proteobacteria	Gammaproteobacteria	Enterobacterales	Enterobacteriaceae	None	None
PAN_TS471_bins_15	BLANK	1	0	0	15	309946	0	0	None	None	None	None	None	None	None
PAN_TS471_bins_16	BACTERIA	1	98.59	187.32	527	7991809	63	23	Bacteria	Firmicutes	Clostridia	Clostridiales	Clostridiaceae	Clostridium	Clostridium paraputrificum
PAN_TS471_bins_17	BLANK	1	0	0	11	222142	0	0	None	None	None	None	None	None	None
PAN_TS471_bins_18	BACTERIA	0.9	91.55	4.23	66	1325066	18	17	Bacteria	Firmicutes	Bacilli	Lactobacillales	Lactobacillaceae	Limosilactobacillus	Limosilactobacillus vaginalis
PAN_TS471_bins_19	BACTERIA	0.5	53.52	0	25	530657	18	18	Bacteria	Firmicutes	Clostridia	Clostridiales	Clostridiaceae	Clostridium	Clostridium perfringens
PAN_TS471_bins_1	BLANK	1	0	0	13	274292	0	0	None	None	None	None	None	None	None
PAN_TS471_bins_20	BLANK	0.9	0	0	41	797299	4	4	Bacteria	Firmicutes	Bacilli	Lactobacillales	Lactobacillaceae	Limosilactobacillus	Limosilactobacillus vaginalis
PAN_TS471_bins_21	BLANK	1	0	0	53	367139	0	0	None	None	None	None	None	None	None
PAN_TS471_bins_22	BACTERIA	0.4	47.89	2.82	140	2836306	4	4	Bacteria	Firmicutes	Clostridia	Clostridiales	Clostridiaceae	Clostridium	Clostridium perfringens
PAN_TS471_bins_23	BACTERIA	1	98.59	1.41	82	1654989	13	13	Bacteria	Firmicutes	Bacilli	Lactobacillales	Lactobacillaceae	Lactobacillus	None
PAN_TS471_bins_24	BACTERIA	1	98.59	2.82	251	5097887	22	16	Bacteria	Bacteroidota	Bacteroidia	Bacteroidales	Bacteroidaceae	Bacteroides	Bacteroides fragilis
PAN_TS471_bins_25	BACTERIA	0.5	57.75	0	236	4790605	6	6	Bacteria	Proteobacteria	Gammaproteobacteria	Enterobacterales	Enterobacteriaceae	None	None
PAN_TS471_bins_26	BLANK	1	0	0	28	362040	2	2	Bacteria	Firmicutes	Bacilli	Lactobacillales	Enterococcaceae	Enterococcus	Enterococcus gallinarum
PAN_TS471_bins_27	BLANK	0.9	0	0	11	251275	2	2	Bacteria	Firmicutes	Bacilli	Lactobacillales	Lactobacillaceae	Limosilactobacillus	Limosilactobacillus timonensis
PAN_TS471_bins_28	BLANK	1	0	0	14	280295	0	0	None	None	None	None	None	None	None
PAN_TS471_bins_29	BLANK	1	0	0	17	353267	0	0	None	None	None	None	None	None	None
PAN_TS471_bins_2	BACTERIA	0.5	49.3	4.23	45	576889	13	8	Bacteria	Firmicutes	Bacilli	Lactobacillales	Enterococcaceae	Enterococcus	Enterococcus gallinarum
PAN_TS471_bins_3	BACTERIA	1	94.37	1.41	104	2125297	21	21	Bacteria	Firmicutes	Bacilli	Lactobacillales	Lactobacillaceae	Lactobacillus	None
PAN_TS471_bins_4	BACTERIA	1	100	0	168	3450695	22	22	Bacteria	Fusobacteriota	Fusobacteriia	Fusobacteriales	Fusobacteriaceae	Fusobacterium	None
PAN_TS471_bins_5	BACTERIA	0.5	59.15	52.11	256	5137443	13	6	Bacteria	Firmicutes	Clostridia	Peptostreptococcales	Peptostreptococcaceae	Romboutsia	Romboutsia hominis
PAN_TS471_bins_6	BACTERIA	1	100	2.82	127	2641065	21	20	Bacteria	Firmicutes	Bacilli	Lactobacillales	Enterococcaceae	Enterococcus	Enterococcus faecalis
PAN_TS471_bins_7	BACTERIA	0.6	67.61	88.73	486	7766314	21	8	Bacteria	Firmicutes	Clostridia	Clostridiales	Clostridiaceae	Clostridium	Clostridium thermobutyricum
PAN_TS471_bins_8	BACTERIA	1	97.18	2.82	73	1505955	16	6	Bacteria	Firmicutes	Bacilli	Lactobacillales	Lactobacillaceae	Limosilactobacillus	Limosilactobacillus fermentum
PAN_TS471_bins_9	BACTERIA	0.8	81.69	2.82	50	1026696	18	18	Bacteria	Firmicutes	Bacilli	Lactobacillales	Lactobacillaceae	Limosilactobacillus	Limosilactobacillus timonensis
PAN_TS475_bins_10	BACTERIA	0.6	63.38	1.41	123	2375475	17	17	Bacteria	Firmicutes	Clostridia	Clostridiales	Clostridiaceae	Clostridium	Clostridium thermobutyricum
PAN_TS475_bins_11	BACTERIA	1	98.59	2.82	253	5161236	22	16	Bacteria	Bacteroidota	Bacteroidia	Bacteroidales	Bacteroidaceae	Bacteroides	Bacteroides fragilis
PAN_TS475_bins_12	BACTERIA	0.3	50.7	36.62	102	2127506	18	18	Bacteria	Firmicutes	Bacilli	Lactobacillales	Lactobacillaceae	Limosilactobacillus	Limosilactobacillus vaginalis
PAN_TS475_bins_13	BLANK	1	0	0	17	353256	0	0	None	None	None	None	None	None	None
PAN_TS475_bins_14	BACTERIA	0.5	66.2	2.82	172	3311138	11	7	Bacteria	Proteobacteria	Gammaproteobacteria	Enterobacterales	Enterobacteriaceae	Morganella	Morganella morganii
PAN_TS475_bins_15	BACTERIA	1	98.59	0	166	3426516	22	22	Bacteria	Fusobacteriota	Fusobacteriia	Fusobacteriales	Fusobacteriaceae	Fusobacterium	None
PAN_TS475_bins_16	BACTERIA	0.5	46.48	0	207	4202554	5	5	Bacteria	Proteobacteria	Gammaproteobacteria	Enterobacterales	Enterobacteriaceae	None	None
PAN_TS475_bins_17	BLANK	0.8	0	0	29	604843	4	4	Bacteria	Proteobacteria	Gammaproteobacteria	Enterobacterales	Enterobacteriaceae	Escherichia	None
PAN_TS475_bins_18	BACTERIA	0.9	92.96	1.41	230	4837619	19	18	Bacteria	Proteobacteria	Gammaproteobacteria	Enterobacterales	Enterobacteriaceae	None	None
PAN_TS475_bins_19	BACTERIA	0.5	56.34	2.82	150	3054670	6	6	Bacteria	Firmicutes	Clostridia	Peptostreptococcales	Peptostreptococcaceae	Romboutsia	Romboutsia hominis
PAN_TS475_bins_1	BACTERIA	0.6	64.79	4.23	70	1486320	16	11	Bacteria	Firmicutes	Bacilli	Lactobacillales	Lactobacillaceae	Limosilactobacillus	Limosilactobacillus reuteri
PAN_TS475_bins_20	BACTERIA	0.4	47.89	2.82	137	2718777	4	4	Bacteria	Firmicutes	Clostridia	Clostridiales	Clostridiaceae	Clostridium	Clostridium perfringens
PAN_TS475_bins_21	BACTERIA	1	94.37	1.41	104	2127055	21	21	Bacteria	Firmicutes	Bacilli	Lactobacillales	Lactobacillaceae	Lactobacillus	None
PAN_TS475_bins_22	BLANK	1	0	0	13	202769	0	0	None	None	None	None	None	None	None
PAN_TS475_bins_23	BACTERIA	1	100	59.15	169	3551513	40	18	Bacteria	Firmicutes	Clostridia	Clostridiales	Clostridiaceae	Clostridium	Clostridium perfringens
PAN_TS475_bins_24	BACTERIA	1	98.59	2.82	76	1556055	16	6	Bacteria	Firmicutes	Bacilli	Lactobacillales	Lactobacillaceae	Limosilactobacillus	Limosilactobacillus fermentum
PAN_TS475_bins_2	BACTERIA	0.4	35.21	1.41	60	1196848	5	4	Bacteria	Firmicutes	Bacilli	Lactobacillales	Lactobacillaceae	Limosilactobacillus	Limosilactobacillus reuteri
PAN_TS475_bins_3	BACTERIA	1	98.59	1.41	86	1707640	13	13	Bacteria	Firmicutes	Bacilli	Lactobacillales	Lactobacillaceae	Lactobacillus	None
PAN_TS475_bins_4	BLANK	0.9	0	0	38	389933	1	1	Bacteria	Firmicutes	Bacilli	Lactobacillales	Enterococcaceae	Enterococcus	Enterococcus faecalis
PAN_TS475_bins_5	BLANK	1	0	0	12	253547	0	0	None	None	None	None	None	None	None
PAN_TS475_bins_6	BACTERIA	0.9	71.83	38.03	86	1721008	22	19	Bacteria	Firmicutes	Bacilli	Lactobacillales	Lactobacillaceae	Limosilactobacillus	Limosilactobacillus vaginalis
PAN_TS475_bins_7	BLANK	0.8	0	0	62	883327	4	2	Bacteria	Firmicutes	Clostridia	Clostridiales	Clostridiaceae	Clostridium	Clostridium paraputrificum
PAN_TS475_bins_8	BLANK	1	0	0	12	233692	0	0	None	None	None	None	None	None	None
PAN_TS475_bins_9	BACTERIA	1	100	5.63	140	3015747	21	20	Bacteria	Firmicutes	Bacilli	Lactobacillales	Enterococcaceae	Enterococcus	Enterococcus faecalis
PAN_TS482_bins_10	BLANK	1	0	0	14	256486	0	0	None	None	None	None	None	None	None
PAN_TS482_bins_11	BACTERIA	0.4	50.7	1.41	100	2081984	4	4	Bacteria	Firmicutes	Clostridia	Peptostreptococcales	Peptostreptococcaceae	Romboutsia	Romboutsia hominis
PAN_TS482_bins_12	BLANK	1	0	0	14	284020	0	0	None	None	None	None	None	None	None
PAN_TS482_bins_1	BACTERIA	0.4	46.48	1.41	123	2493086	4	4	Bacteria	Firmicutes	Clostridia	Clostridiales	Clostridiaceae	Clostridium	Clostridium perfringens
PAN_TS482_bins_2	BLANK	1	0	0	40	808229	0	0	None	None	None	None	None	None	None
PAN_TS482_bins_3	BACTERIA	1	100	56.34	156	3071885	40	16	Bacteria	Firmicutes	Clostridia	Peptostreptococcales	Peptostreptococcaceae	Romboutsia	Romboutsia hominis
PAN_TS482_bins_4	BLANK	1	0	0	16	327552	0	0	None	None	None	None	None	None	None
PAN_TS482_bins_5	BACTERIA	0.5	63.38	1.41	209	4505667	10	6	Bacteria	Proteobacteria	Gammaproteobacteria	Enterobacterales	Enterobacteriaceae	Escherichia	None
PAN_TS482_bins_6	BACTERIA	1	100	2.82	133	2774084	21	20	Bacteria	Firmicutes	Bacilli	Lactobacillales	Enterococcaceae	Enterococcus	Enterococcus faecalis
PAN_TS482_bins_7	BACTERIA	0.6	54.93	0	35	738318	18	18	Bacteria	Firmicutes	Clostridia	Clostridiales	Clostridiaceae	Clostridium	Clostridium perfringens
PAN_TS482_bins_8	BLANK	1	0	0	14	286965	0	0	None	None	None	None	None	None	None
PAN_TS482_bins_9	BACTERIA	0.5	67.61	0	182	3763707	10	7	Bacteria	Proteobacteria	Gammaproteobacteria	Enterobacterales	Enterobacteriaceae	Morganella	Morganella morganii
PAN_TS488_bins_10	BACTERIA	0.3	30.99	0	110	2335084	5	5	Bacteria	Proteobacteria	Gammaproteobacteria	Enterobacterales	Enterobacteriaceae	None	None
PAN_TS488_bins_11	BACTERIA	0.9	83.1	9.86	149	2677614	21	20	Bacteria	Firmicutes	Clostridia	Clostridiales	Clostridiaceae	Clostridium	Clostridium thermobutyricum
PAN_TS488_bins_12	BACTERIA	0.5	57.75	9.86	161	3152061	8	5	Bacteria	Proteobacteria	Gammaproteobacteria	Enterobacterales	Enterobacteriaceae	Proteus	Proteus mirabilis
PAN_TS488_bins_13	BACTERIA	0.5	40.85	0	62	1256413	4	4	Bacteria	Firmicutes	Bacilli	Lactobacillales	Lactobacillaceae	Lactobacillus	None
PAN_TS488_bins_14	BACTERIA	0.6	61.97	4.23	24	543224	17	17	Bacteria	Fusobacteriota	Fusobacteriia	Fusobacteriales	Fusobacteriaceae	Fusobacterium	None
PAN_TS488_bins_15	BACTERIA	0.6	56.34	0	26	587498	16	15	Bacteria	Proteobacteria	Gammaproteobacteria	Enterobacterales	Enterobacteriaceae	None	None
PAN_TS488_bins_16	BLANK	1	0	0	45	515494	0	0	None	None	None	None	None	None	None
PAN_TS488_bins_17	BLANK	1	0	0	43	381344	1	1	Bacteria	Firmicutes	Clostridia	Peptostreptococcales	Peptostreptococcaceae	Terrisporobacter	Terrisporobacter othiniensis
PAN_TS488_bins_18	BLANK	0.8	0	0	159	2509884	3	3	Bacteria	Proteobacteria	Gammaproteobacteria	Enterobacterales	Enterobacteriaceae	None	None
PAN_TS488_bins_19	BLANK	1	0	0	19	403590	0	0	None	None	None	None	None	None	None
PAN_TS488_bins_1	BACTERIA	1	90.14	2.82	58	1193125	16	6	Bacteria	Firmicutes	Bacilli	Lactobacillales	Lactobacillaceae	Limosilactobacillus	Limosilactobacillus fermentum
PAN_TS488_bins_20	BACTERIA	0.2	29.58	0	171	1950127	5	4	Bacteria	Firmicutes	Clostridia	Lachnospirales	Cellulosilyticaceae	Cellulosilyticum	Cellulosilyticum lentocellum
PAN_TS488_bins_21	BLANK	0.9	0	0	20	207450	2	2	Bacteria	Firmicutes	Clostridia	Peptostreptococcales	Peptostreptococcaceae	Terrisporobacter	None
PAN_TS488_bins_22	BLANK	0.8	0	0	97	1250556	0	0	None	None	None	None	None	None	None
PAN_TS488_bins_23	BACTERIA	0.4	47.89	2.82	136	2757353	4	4	Bacteria	Firmicutes	Clostridia	Clostridiales	Clostridiaceae	Clostridium	Clostridium perfringens
PAN_TS488_bins_24	BACTERIA	0.2	22.54	0	110	2237895	4	4	Bacteria	Fusobacteriota	Fusobacteriia	Fusobacteriales	Fusobacteriaceae	Fusobacterium	None
PAN_TS488_bins_25	BLANK	0.9	0	0	14	303503	2	2	Bacteria	Firmicutes	Bacilli	Lactobacillales	Enterococcaceae	Enterococcus	Enterococcus faecalis
PAN_TS488_bins_26	BACTERIA	0.4	50.7	5.63	128	2614840	4	4	Bacteria	Firmicutes	Clostridia	Peptostreptococcales	Peptostreptococcaceae	Terrisporobacter	None
PAN_TS488_bins_27	BACTERIA	0.2	18.31	4.23	58	752351	4	3	Bacteria	Firmicutes	Bacilli	Lactobacillales	Lactobacillaceae	Limosilactobacillus	Limosilactobacillus vaginalis
PAN_TS488_bins_28	BLANK	1	0	0	12	256444	0	0	None	None	None	None	None	None	None
PAN_TS488_bins_29	BACTERIA	0.5	67.61	0	182	3702938	10	7	Bacteria	Proteobacteria	Gammaproteobacteria	Enterobacterales	Enterobacteriaceae	Morganella	Morganella morganii
PAN_TS488_bins_2	BLANK	1	0	0	17	353255	0	0	None	None	None	None	None	None	None
PAN_TS488_bins_30	BACTERIA	0.7	57.75	2.82	35	772335	15	9	Bacteria	Firmicutes	Bacilli	Lactobacillales	Lactobacillaceae	Limosilactobacillus	Limosilactobacillus reuteri
PAN_TS488_bins_31	BLANK	0.8	0	0	25	524527	2	2	Bacteria	Fusobacteriota	Fusobacteriia	Fusobacteriales	Fusobacteriaceae	Fusobacterium	None
PAN_TS488_bins_32	BACTERIA	1	98.59	1.41	84	1693397	13	13	Bacteria	Firmicutes	Bacilli	Lactobacillales	Lactobacillaceae	Lactobacillus	None
PAN_TS488_bins_33	BACTERIA	1	97.18	2.82	257	5216649	22	16	Bacteria	Bacteroidota	Bacteroidia	Bacteroidales	Bacteroidaceae	Bacteroides	Bacteroides fragilis
PAN_TS488_bins_34	BLANK	1	0	0	15	350202	2	2	Bacteria	Firmicutes	Clostridia	Peptostreptococcales	Peptostreptococcaceae	Romboutsia	Romboutsia hominis
PAN_TS488_bins_35	BACTERIA	0.5	47.89	0	39	827496	14	13	Bacteria	Firmicutes	Bacilli	Lactobacillales	Enterococcaceae	Enterococcus	Enterococcus faecalis
PAN_TS488_bins_36	BLANK	1	0	0	13	258103	0	0	None	None	None	None	None	None	None
PAN_TS488_bins_3	BLANK	0.9	0	0	61	1284752	1	1	Bacteria	Proteobacteria	Gammaproteobacteria	Enterobacterales	Enterobacteriaceae	None	None
PAN_TS488_bins_4	BACTERIA	0.5	53.52	0	29	622614	18	18	Bacteria	Firmicutes	Clostridia	Clostridiales	Clostridiaceae	Clostridium	Clostridium perfringens
PAN_TS488_bins_5	BLANK	1	0	0	16	340914	0	0	None	None	None	None	None	None	None
PAN_TS488_bins_6	BACTERIA	0.5	54.93	0	42	868067	17	17	Bacteria	Firmicutes	Bacilli	Lactobacillales	Lactobacillaceae	Lactobacillus	None
PAN_TS488_bins_7	BACTERIA	0.2	36.62	1.41	74	1551634	5	5	Bacteria	Firmicutes	Bacilli	Lactobacillales	Lactobacillaceae	Limosilactobacillus	Limosilactobacillus reuteri
PAN_TS488_bins_8	BACTERIA	1	92.96	46.48	150	3022012	39	18	Bacteria	Firmicutes	Clostridia	Peptostreptococcales	Peptostreptococcaceae	Romboutsia	Romboutsia hominis
PAN_TS488_bins_9	BACTERIA	0.3	42.25	0	70	1457441	5	5	Bacteria	Firmicutes	Bacilli	Lactobacillales	Enterococcaceae	Enterococcus	Enterococcus faecalis
PAN_TS489_bins_10	BLANK	0.9	0	0	95	581162	1	1	Bacteria	Proteobacteria	Alphaproteobacteria	Rhizobiales	Beijerinckiaceae	Methylobacterium	None
PAN_TS489_bins_11	BLANK	0.9	0	0	119	836380	0	0	None	None	None	None	None	None	None
PAN_TS489_bins_12	BLANK	0.9	0	0	48	368730	0	0	None	None	None	None	None	None	None
PAN_TS489_bins_13	BACTERIA	1	97.18	1.41	256	5177454	22	16	Bacteria	Bacteroidota	Bacteroidia	Bacteroidales	Bacteroidaceae	Bacteroides	Bacteroides fragilis
PAN_TS489_bins_14	BACTERIA	0.3	29.58	2.82	47	742757	1	1	Bacteria	Firmicutes	Bacilli	Lactobacillales	Lactobacillaceae	Limosilactobacillus	Limosilactobacillus fermentum
PAN_TS489_bins_15	BACTERIA	0.5	56.34	1.41	148	3024016	6	6	Bacteria	Firmicutes	Clostridia	Peptostreptococcales	Peptostreptococcaceae	Romboutsia	Romboutsia hominis
PAN_TS489_bins_16	BLANK	0.9	0	0	36	762710	0	0	None	None	None	None	None	None	None
PAN_TS489_bins_17	BACTERIA	0.2	16.9	1.41	75	628660	5	5	Bacteria	Firmicutes	Bacilli	Staphylococcales	Staphylococcaceae	Staphylococcus	Staphylococcus simulans
PAN_TS489_bins_18	BLANK	1	0	0	13	292136	0	0	None	None	None	None	None	None	None
PAN_TS489_bins_19	BLANK	1	0	0	11	233077	0	0	None	None	None	None	None	None	None
PAN_TS489_bins_1	BACTERIA	0.4	47.89	1.41	97	2022073	5	5	Bacteria	Firmicutes	Bacilli	Lactobacillales	Enterococcaceae	Enterococcus	Enterococcus faecalis
PAN_TS489_bins_20	BACTERIA	0.5	56.34	2.82	166	3413175	9	5	Bacteria	Fusobacteriota	Fusobacteriia	Fusobacteriales	Fusobacteriaceae	Fusobacterium	Fusobacterium ulcerans
PAN_TS489_bins_21	BLANK	0.9	0	0	61	1234805	0	0	None	None	None	None	None	None	None
PAN_TS489_bins_22	BACTERIA	0.2	35.21	1.41	65	1373846	5	5	Bacteria	Fusobacteriota	Fusobacteriia	Fusobacteriales	Fusobacteriaceae	Fusobacterium	None
PAN_TS489_bins_23	BACTERIA	0.5	52.11	15.49	223	2222232	8	8	Bacteria	Firmicutes	Clostridia	Clostridiales	Clostridiaceae	Clostridium	Clostridium paraputrificum
PAN_TS489_bins_24	BACTERIA	0.6	57.75	0	93	1925468	18	18	Bacteria	Firmicutes	Clostridia	Clostridiales	Clostridiaceae	Clostridium	Clostridium sp001403635
PAN_TS489_bins_25	BACTERIA	0.4	35.21	4.23	73	1554369	8	5	Bacteria	Proteobacteria	Gammaproteobacteria	Enterobacterales	Enterobacteriaceae	Morganella	Morganella morganii
PAN_TS489_bins_26	BACTERIA	0.5	64.79	0	230	4713769	9	9	Bacteria	Proteobacteria	Gammaproteobacteria	Enterobacterales	Enterobacteriaceae	None	None
PAN_TS489_bins_27	BLANK	0.9	0	0	46	959281	1	1	Bacteria	Proteobacteria	Gammaproteobacteria	Enterobacterales	Enterobacteriaceae	None	None
PAN_TS489_bins_28	BACTERIA	0.5	53.52	0	22	469775	18	18	Bacteria	Firmicutes	Clostridia	Clostridiales	Clostridiaceae	Clostridium	Clostridium perfringens
PAN_TS489_bins_29	BACTERIA	1	98.59	1.41	88	1807140	13	13	Bacteria	Firmicutes	Bacilli	Lactobacillales	Lactobacillaceae	Lactobacillus	None
PAN_TS489_bins_2	BACTERIA	0.4	46.48	0	89	1795170	4	3	Bacteria	Firmicutes	Clostridia	Clostridiales	Clostridiaceae	Clostridium	Clostridium sp001403635
PAN_TS489_bins_30	BACTERIA	0.2	21.13	0	96	1947373	3	2	Bacteria	Fusobacteriota	Fusobacteriia	Fusobacteriales	Fusobacteriaceae	Fusobacterium	Fusobacterium varium
PAN_TS489_bins_31	BLANK	1	0	0	25	504945	0	0	None	None	None	None	None	None	None
PAN_TS489_bins_3	BACTERIA	0.7	66.2	0	79	1634546	20	19	Bacteria	Proteobacteria	Gammaproteobacteria	Enterobacterales	Enterobacteriaceae	None	None
PAN_TS489_bins_4	BACTERIA	0.5	56.34	9.86	166	3385014	6	6	Bacteria	Firmicutes	Clostridia	Peptostreptococcales	Peptostreptococcaceae	Terrisporobacter	None
PAN_TS489_bins_5	BACTERIA	0.3	33.8	1.41	44	956304	4	4	Bacteria	Firmicutes	Clostridia	Clostridiales	Clostridiaceae	Clostridium	Clostridium perfringens
PAN_TS489_bins_6	BACTERIA	1	94.37	9.86	177	3568391	22	22	Bacteria	Firmicutes	Clostridia	Clostridiales	Clostridiaceae	Clostridium	Clostridium thermobutyricum
PAN_TS489_bins_7	BACTERIA	1	95.77	0	146	2897856	19	8	Bacteria	Firmicutes	Clostridia	Clostridiales	Clostridiaceae	Clostridium	Clostridium paraputrificum
PAN_TS489_bins_8	BACTERIA	0.3	30.99	5.63	39	774760	5	5	Bacteria	Firmicutes	Bacilli	Lactobacillales	Lactobacillaceae	Pediococcus	Pediococcus acidilactici
PAN_TS489_bins_9	BACTERIA	0.6	53.52	0	40	821890	16	15	Bacteria	Firmicutes	Bacilli	Lactobacillales	Enterococcaceae	Enterococcus	Enterococcus faecalis
PAN_TS525_bins_10	BACTERIA	1	95.77	0	160	3307077	21	21	Bacteria	Fusobacteriota	Fusobacteriia	Fusobacteriales	Fusobacteriaceae	Fusobacterium	None
PAN_TS525_bins_11	BLANK	1	0	0	24	419825	0	0	None	None	None	None	None	None	None
PAN_TS525_bins_12	BACTERIA	0.5	61.97	12.68	350	6125002	10	10	Bacteria	Proteobacteria	Gammaproteobacteria	Enterobacterales	Enterobacteriaceae	None	None
PAN_TS525_bins_13	BLANK	0.9	0	0	101	724714	0	0	None	None	None	None	None	None	None
PAN_TS525_bins_14	BACTERIA	1	100	1.41	127	2631705	21	20	Bacteria	Firmicutes	Bacilli	Lactobacillales	Enterococcaceae	Enterococcus	Enterococcus faecalis
PAN_TS525_bins_15	BLANK	1	0	0	24	222611	0	0	None	None	None	None	None	None	None
PAN_TS525_bins_16	BACTERIA	0.4	47.89	0	233	4742046	8	8	Bacteria	Proteobacteria	Gammaproteobacteria	Enterobacterales	Enterobacteriaceae	None	None
PAN_TS525_bins_17	BACTERIA	0.8	74.65	5.63	276	3554564	21	18	Bacteria	Firmicutes	Bacilli	Bacillales	Planococcaceae	Lysinibacillus	None
PAN_TS525_bins_18	BACTERIA	0.8	83.1	0	226	4745133	17	7	Bacteria	Proteobacteria	Gammaproteobacteria	Enterobacterales	Enterobacteriaceae	Proteus	Proteus mirabilis
PAN_TS525_bins_19	BACTERIA	1	98.59	7.04	262	5402199	22	21	Bacteria	Proteobacteria	Gammaproteobacteria	Enterobacterales	Enterobacteriaceae	None	None
PAN_TS525_bins_1	BACTERIA	1	100	5.63	338	6952427	22	21	Bacteria	Bacteroidota	Bacteroidia	Bacteroidales	Bacteroidaceae	Bacteroides	None
PAN_TS525_bins_20	BLANK	1	0	0	27	204243	0	0	None	None	None	None	None	None	None
PAN_TS525_bins_21	BLANK	1	0	0	12	267229	0	0	None	None	None	None	None	None	None
PAN_TS525_bins_2	BLANK	0.9	0	0	70	1046497	2	2	Bacteria	Firmicutes	Bacilli	Paenibacillales	Paenibacillaceae	Paenibacillus	None
PAN_TS525_bins_3	BACTERIA	1	98.59	2.82	274	5553645	22	16	Bacteria	Bacteroidota	Bacteroidia	Bacteroidales	Bacteroidaceae	Bacteroides	Bacteroides fragilis
PAN_TS525_bins_4	BACTERIA	0.7	74.65	0	196	4066014	12	6	Bacteria	Proteobacteria	Gammaproteobacteria	Enterobacterales	Enterobacteriaceae	Proteus	Proteus mirabilis
PAN_TS525_bins_5	BLANK	1	0	0	12	228526	0	0	None	None	None	None	None	None	None
PAN_TS525_bins_6	BACTERIA	1	100	85.92	419	5641975	38	10	Bacteria	Firmicutes	Clostridia	Peptostreptococcales	Peptostreptococcaceae	Terrisporobacter	Terrisporobacter othiniensis
PAN_TS525_bins_7	BLANK	1	0	0	19	361923	0	0	None	None	None	None	None	None	None
PAN_TS525_bins_8	BACTERIA	0.5	67.61	0	184	3750308	10	7	Bacteria	Proteobacteria	Gammaproteobacteria	Enterobacterales	Enterobacteriaceae	Morganella	Morganella morganii
PAN_TS525_bins_9	BLANK	0.9	0	0	103	682583	0	0	None	None	None	None	None	None	None
PRO_TDR7_bins_10	BLANK	1	0	0	18	246101	1	1	Bacteria	Firmicutes	Clostridia	Peptostreptococcales	Peptostreptococcaceae	Romboutsia	Romboutsia dakarensis
PRO_TDR7_bins_11	BACTERIA	0.5	49.3	2.82	238	2851782	10	7	Bacteria	Fusobacteriota	Fusobacteriia	Fusobacteriales	Fusobacteriaceae	Fusobacterium	Fusobacterium sp900541465
PRO_TDR7_bins_12	BLANK	0.9	0	0	122	1940599	0	0	None	None	None	None	None	None	None
PRO_TDR7_bins_13	BACTERIA	0.7	60.56	0	26	524350	15	15	Bacteria	Actinobacteriota	Coriobacteriia	Coriobacteriales	Coriobacteriaceae	Collinsella	None
PRO_TDR7_bins_14	BACTERIA	1	95.77	1.41	162	3404877	20	7	Bacteria	Firmicutes	Clostridia	Lachnospirales	Lachnospiraceae	Blautia	Blautia sp000432195
PRO_TDR7_bins_15	BLANK	1	0	0	12	270720	0	0	None	None	None	None	None	None	None
PRO_TDR7_bins_16	BACTERIA	0.5	47.89	0	104	1795214	7	7	Bacteria	Proteobacteria	Gammaproteobacteria	Burkholderiales	Burkholderiaceae	Sutterella	Sutterella wadsworthensis
PRO_TDR7_bins_17	BACTERIA	0.7	70.42	0	101	2083058	19	14	Bacteria	Firmicutes	Clostridia	Lachnospirales	Lachnospiraceae	Blautia	Blautia sp000433815
PRO_TDR7_bins_18	BACTERIA	0.3	28.17	0	75	1646442	6	6	Bacteria	Bacteroidota	Bacteroidia	Bacteroidales	Tannerellaceae	Parabacteroides	Parabacteroides distasonis
PRO_TDR7_bins_19	BLANK	1	0	0	20	419088	0	0	None	None	None	None	None	None	None
PRO_TDR7_bins_1	BLANK	1	0	0	10	210478	1	1	Bacteria	Firmicutes	Clostridia	Lachnospirales	Lachnospiraceae	Blautia	None
PRO_TDR7_bins_20	BACTERIA	0.2	33.8	0	52	1174798	6	4	Bacteria	Actinobacteriota	Coriobacteriia	Coriobacteriales	Coriobacteriaceae	Collinsella	Collinsella sp003479805
PRO_TDR7_bins_21	BACTERIA	0.4	56.34	7.04	275	5751869	8	8	Bacteria	Bacteroidota	Bacteroidia	Bacteroidales	Bacteroidaceae	Bacteroides	None
PRO_TDR7_bins_22	BLANK	0.9	0	0	15	367537	1	1	Bacteria	Bacteroidota	Bacteroidia	Bacteroidales	Tannerellaceae	Parabacteroides	None
PRO_TDR7_bins_23	BACTERIA	0.7	61.97	0	103	2159477	15	10	Bacteria	Bacteroidota	Bacteroidia	Bacteroidales	Tannerellaceae	Parabacteroides	Parabacteroides distasonis
PRO_TDR7_bins_24	BLANK	0.9	0	0	11	214636	2	2	Bacteria	Firmicutes	Clostridia	Lachnospirales	Lachnospiraceae	None	None
PRO_TDR7_bins_25	BLANK	0.8	0	0	78	892864	2	2	Bacteria	Bacteroidota	Bacteroidia	Bacteroidales	Bacteroidaceae	Bacteroides	Bacteroides cutis
PRO_TDR7_bins_26	BLANK	1	0	0	19	319284	0	0	None	None	None	None	None	None	None
PRO_TDR7_bins_27	BLANK	0.9	0	0	39	857301	1	1	Bacteria	Bacteroidota	Bacteroidia	Bacteroidales	Tannerellaceae	Parabacteroides	Parabacteroides distasonis
PRO_TDR7_bins_28	BLANK	1	0	0	30	646519	0	0	None	None	None	None	None	None	None
PRO_TDR7_bins_29	BACTERIA	0.4	49.3	4.23	135	2841712	7	7	Bacteria	Desulfobacterota	Desulfovibrionia	Desulfovibrionales	Desulfovibrionaceae	Bilophila	None
PRO_TDR7_bins_2	BACTERIA	0.4	36.62	1.41	84	1790285	5	3	Bacteria	Proteobacteria	Gammaproteobacteria	Burkholderiales	Burkholderiaceae	Sutterella	Sutterella wadsworthensis
PRO_TDR7_bins_30	BACTERIA	0.5	54.93	8.45	153	2690348	7	7	Bacteria	Firmicutes	Clostridia	Peptostreptococcales	Peptostreptococcaceae	Clostridium	None
PRO_TDR7_bins_31	BLANK	0.9	0	0	55	1139081	3	2	Bacteria	Bacteroidota	Bacteroidia	Bacteroidales	Bacteroidaceae	Phocaeicola	Phocaeicola vulgatus
PRO_TDR7_bins_32	BACTERIA	0.3	45.07	14.08	94	1813046	6	6	Bacteria	Firmicutes	Clostridia	Lachnospirales	Lachnospiraceae	Faecalimonas	None
PRO_TDR7_bins_33	BACTERIA	1	100	0	137	2788330	20	5	Bacteria	Firmicutes	Clostridia	Lachnospirales	Lachnospiraceae	Faecalimonas	Faecalimonas sp900550235
PRO_TDR7_bins_34	BACTERIA	0.5	45.07	0	29	639172	14	14	Bacteria	Desulfobacterota	Desulfovibrionia	Desulfovibrionales	Desulfovibrionaceae	Bilophila	None
PRO_TDR7_bins_35	BLANK	0.9	0	0	76	1137531	0	0	None	None	None	None	None	None	None
PRO_TDR7_bins_36	BLANK	0.8	0	0	49	992350	0	0	None	None	None	None	None	None	None
PRO_TDR7_bins_37	BACTERIA	1	94.37	5.63	156	3421581	22	22	Bacteria	Bacteroidota	Bacteroidia	Bacteroidales	Tannerellaceae	Parabacteroides	None
PRO_TDR7_bins_38	BLANK	0.8	0	0	86	1130227	1	1	Bacteria	Bacteroidota	Bacteroidia	Bacteroidales	Bacteroidaceae	Bacteroides	None
PRO_TDR7_bins_39	BLANK	1	0	0	42	447318	0	0	None	None	None	None	None	None	None
PRO_TDR7_bins_3	BACTERIA	1	100	2.82	97	1956254	22	18	Bacteria	Firmicutes	Negativicutes	Acidaminococcales	Acidaminococcaceae	Phascolarctobacterium	Phascolarctobacterium sp900547415
PRO_TDR7_bins_40	BACTERIA	0.5	54.93	2.82	97	2047871	8	7	Bacteria	Fusobacteriota	Fusobacteriia	Fusobacteriales	Fusobacteriaceae	Fusobacterium	Fusobacterium sp900545035
PRO_TDR7_bins_41	BLANK	0.9	0	0	20	339864	0	0	None	None	None	None	None	None	None
PRO_TDR7_bins_42	BACTERIA	0.4	40.85	5.63	133	2878217	7	5	Bacteria	Bacteroidota	Bacteroidia	Bacteroidales	Bacteroidaceae	Phocaeicola	Phocaeicola massiliensis
PRO_TDR7_bins_43	BLANK	1	0	0	19	400500	3	3	Bacteria	Fusobacteriota	Fusobacteriia	Fusobacteriales	Fusobacteriaceae	Fusobacterium	Fusobacterium sp900543175
PRO_TDR7_bins_44	BLANK	1	0	0	13	275956	0	0	None	None	None	None	None	None	None
PRO_TDR7_bins_45	BLANK	0.8	0	0	31	698038	1	1	Bacteria	Fusobacteriota	Fusobacteriia	Fusobacteriales	Fusobacteriaceae	Fusobacterium	Fusobacterium sp900542625
PRO_TDR7_bins_46	BACTERIA	0.8	73.24	45.07	95	2049949	36	15	Bacteria	Bacteroidota	Bacteroidia	Bacteroidales	Bacteroidaceae	Phocaeicola	Phocaeicola massiliensis
PRO_TDR7_bins_47	BLANK	1	0	0	21	442375	0	0	None	None	None	None	None	None	None
PRO_TDR7_bins_48	BLANK	0.8	0	0	90	1176035	2	2	Bacteria	Firmicutes	Clostridia	Lachnospirales	Lachnospiraceae	Schaedlerella	Schaedlerella glycyrrhizinilyticum
PRO_TDR7_bins_49	BLANK	1	0	0	14	263773	0	0	None	None	None	None	None	None	None
PRO_TDR7_bins_4	BLANK	0.9	0	0	12	296817	3	3	Bacteria	Firmicutes	Clostridia	Lachnospirales	Lachnospiraceae	Enterocloster	None
PRO_TDR7_bins_50	BLANK	1	0	0	17	342648	0	0	None	None	None	None	None	None	None
PRO_TDR7_bins_51	BLANK	0.9	0	0	18	410052	1	1	Bacteria	Firmicutes	Clostridia	Lachnospirales	Lachnospiraceae	Enterocloster	Enterocloster sp001517625
PRO_TDR7_bins_52	BLANK	1	0	0	21	354783	0	0	None	None	None	None	None	None	None
PRO_TDR7_bins_53	BACTERIA	0.2	29.58	1.41	71	1625287	3	3	Bacteria	Bacteroidota	Bacteroidia	Bacteroidales	Bacteroidaceae	Bacteroides	None
PRO_TDR7_bins_54	BACTERIA	0.4	35.21	0	21	438742	12	12	Bacteria	Bacteroidota	Bacteroidia	Bacteroidales	Bacteroidaceae	Bacteroides	None
PRO_TDR7_bins_55	BACTERIA	0.4	54.93	7.04	122	1956319	8	4	Bacteria	Fusobacteriota	Fusobacteriia	Fusobacteriales	Fusobacteriaceae	Fusobacterium	Fusobacterium sp900545035
PRO_TDR7_bins_56	BLANK	0.9	0	0	26	550400	1	1	Bacteria	Proteobacteria	Gammaproteobacteria	Enterobacterales	Enterobacteriaceae	Salmonella	None
PRO_TDR7_bins_57	BLANK	1	0	0	68	550810	0	0	None	None	None	None	None	None	None
PRO_TDR7_bins_58	BLANK	0.8	0	0	49	710604	2	2	Bacteria	Proteobacteria	Gammaproteobacteria	Pseudomonadales	Pseudomonadaceae	Pseudomonas	Pseudomonas formosensis
PRO_TDR7_bins_59	BACTERIA	0.5	47.89	2.82	103	2270241	10	10	Bacteria	Bacteroidota	Bacteroidia	Bacteroidales	Bacteroidaceae	Bacteroides	None
PRO_TDR7_bins_5	BLANK	1	0	0	14	255047	0	0	None	None	None	None	None	None	None
PRO_TDR7_bins_60	BACTERIA	0.3	33.8	1.41	115	2615157	5	5	Bacteria	Bacteroidota	Bacteroidia	Bacteroidales	Bacteroidaceae	Phocaeicola	None
PRO_TDR7_bins_61	BACTERIA	1	98.59	32.39	170	3513731	33	20	Bacteria	Bacteroidota	Bacteroidia	Bacteroidales	Bacteroidaceae	Phocaeicola	None
PRO_TDR7_bins_62	BLANK	1	0	0	18	387420	0	0	None	None	None	None	None	None	None
PRO_TDR7_bins_63	BACTERIA	0.9	88.73	2.82	88	2005549	22	16	Bacteria	Fusobacteriota	Fusobacteriia	Fusobacteriales	Fusobacteriaceae	Fusobacterium	Fusobacterium sp900543175
PRO_TDR7_bins_64	BLANK	1	0	0	18	244060	0	0	None	None	None	None	None	None	None
PRO_TDR7_bins_65	BACTERIA	0.6	53.52	0	45	924967	17	16	Bacteria	Proteobacteria	Gammaproteobacteria	Enterobacterales	Enterobacteriaceae	None	None
PRO_TDR7_bins_66	BACTERIA	0.4	43.66	0	18	376951	15	9	Bacteria	Firmicutes	Negativicutes	Selenomonadales	Selenomonadaceae	Megamonas	Megamonas funiformis
PRO_TDR7_bins_67	BLANK	1	0	0	21	416875	0	0	None	None	None	None	None	None	None
PRO_TDR7_bins_68	BLANK	0.9	0	0	23	452542	2	2	Bacteria	Firmicutes	Negativicutes	Selenomonadales	Selenomonadaceae	Megamonas	Megamonas funiformis
PRO_TDR7_bins_69	BLANK	1	0	0	25	393259	0	0	None	None	None	None	None	None	None
PRO_TDR7_bins_6	BLANK	1	0	0	17	300439	0	0	None	None	None	None	None	None	None
PRO_TDR7_bins_70	BACTERIA	0.5	61.97	0	220	4613518	8	8	Bacteria	Proteobacteria	Gammaproteobacteria	Enterobacterales	Enterobacteriaceae	None	None
PRO_TDR7_bins_71	BLANK	1	0	0	10	211091	0	0	None	None	None	None	None	None	None
PRO_TDR7_bins_72	BACTERIA	0.3	23.94	0	113	2405473	1	1	Bacteria	Proteobacteria	Gammaproteobacteria	Enterobacterales	Enterobacteriaceae	None	None
PRO_TDR7_bins_73	BLANK	1	0	0	10	251567	2	2	Bacteria	Proteobacteria	Gammaproteobacteria	Enterobacterales	Enterobacteriaceae	None	None
PRO_TDR7_bins_74	BACTERIA	0.5	40.85	0	54	1142457	5	5	Bacteria	Firmicutes	Negativicutes	Selenomonadales	Selenomonadaceae	Megamonas	None
PRO_TDR7_bins_75	BACTERIA	0.5	53.52	0	36	848615	15	10	Bacteria	Firmicutes	Clostridia	Lachnospirales	Lachnospiraceae	Enterocloster	Enterocloster sp001517625
PRO_TDR7_bins_76	BLANK	0.8	0	0	120	1212657	1	1	Bacteria	Bacteroidota	Bacteroidia	Bacteroidales	Bacteroidaceae	Bacteroides	None
PRO_TDR7_bins_77	BLANK	0.9	0	0	20	226405	0	0	None	None	None	None	None	None	None
PRO_TDR7_bins_78	BLANK	0.9	0	0	32	630134	0	0	None	None	None	None	None	None	None
PRO_TDR7_bins_79	BACTERIA	0.6	59.15	2.82	104	2346204	12	12	Bacteria	Bacteroidota	Bacteroidia	Bacteroidales	Bacteroidaceae	Bacteroides	None
PRO_TDR7_bins_7	BLANK	1	0	0	18	240983	0	0	None	None	None	None	None	None	None
PRO_TDR7_bins_80	BACTERIA	0.6	61.97	0	43	882727	16	12	Bacteria	Proteobacteria	Gammaproteobacteria	Burkholderiales	Burkholderiaceae	Sutterella	Sutterella wadsworthensis
PRO_TDR7_bins_81	BLANK	0.8	0	0	52	545601	6	5	Bacteria	Bacteroidota	Bacteroidia	Bacteroidales	Bacteroidaceae	Bacteroides	None
PRO_TDR7_bins_82	BACTERIA	0.8	73.24	1.41	83	1692571	19	10	Bacteria	Desulfobacterota	Desulfovibrionia	Desulfovibrionales	Desulfovibrionaceae	Mailhella	Mailhella massiliensis
PRO_TDR7_bins_83	BLANK	0.8	0	0	45	902956	3	3	Bacteria	Desulfobacterota	Desulfovibrionia	Desulfovibrionales	Desulfovibrionaceae	Mailhella	None
PRO_TDR7_bins_84	BACTERIA	0.3	42.25	4.23	119	2413923	4	4	Bacteria	Proteobacteria	Gammaproteobacteria	Enterobacterales	Enterobacteriaceae	None	None
PRO_TDR7_bins_85	BACTERIA	0.9	83.1	61.97	526	10546519	20	18	Bacteria	Bacteroidota	Bacteroidia	Bacteroidales	Bacteroidaceae	Bacteroides	None
PRO_TDR7_bins_86	BLANK	1	0	0	10	206845	0	0	None	None	None	None	None	None	None
PRO_TDR7_bins_8	BLANK	1	0	0	17	365998	0	0	None	None	None	None	None	None	None
PRO_TDR7_bins_9	BACTERIA	0.3	29.58	0	69	1482407	1	1	Bacteria	Firmicutes	Clostridia	Lachnospirales	Lachnospiraceae	Blautia	None
PRO_TDR17_bins_10	BLANK	0.8	0	0	17	389046	4	2	Bacteria	Proteobacteria	Gammaproteobacteria	Xanthomonadales	Xanthomonadaceae	Luteimonas	Luteimonas sp001717465
PRO_TDR17_bins_11	BLANK	1	0	0	24	352716	0	0	None	None	None	None	None	None	None
PRO_TDR17_bins_12	BLANK	1	0	0	11	221009	0	0	None	None	None	None	None	None	None
PRO_TDR17_bins_13	BACTERIA	1	95.77	4.23	116	2538723	21	18	Bacteria	Proteobacteria	Gammaproteobacteria	Xanthomonadales	Xanthomonadaceae	Luteimonas	Luteimonas sp001717465
PRO_TDR17_bins_14	BACTERIA	0.9	83.1	0	64	1341095	17	17	Bacteria	Firmicutes	Bacilli	Lactobacillales	Carnobacteriaceae	Atopostipes	Atopostipes suicloacalis
PRO_TDR17_bins_15	BACTERIA	1	100	0	118	2376572	5	5	Bacteria	Proteobacteria	Gammaproteobacteria	Pseudomonadales	Alcanivoracaceae	Alcanivorax	None
PRO_TDR17_bins_16	BACTERIA	1	97.18	1.41	125	2519760	0	0	None	None	None	None	None	None	None
PRO_TDR17_bins_17	BACTERIA	0.9	88.73	1.41	116	2406314	8	7	Bacteria	Bacteroidota	Bacteroidia	Sphingobacteriales	Sphingobacteriaceae	Sphingobacterium	None
PRO_TDR17_bins_18	BACTERIA	1	98.59	0	99	2183547	8	6	Bacteria	Bacteroidota	Bacteroidia	Flavobacteriales	Weeksellaceae	UBA3376	UBA3376 sp002359055
PRO_TDR17_bins_19	BACTERIA	0.3	28.17	2.82	189	3339605	6	5	Bacteria	Proteobacteria	Gammaproteobacteria	Xanthomonadales	Xanthomonadaceae	Luteimonas	Luteimonas sp001717465
PRO_TDR17_bins_1	BLANK	1	0	0	11	220627	0	0	None	None	None	None	None	None	None
PRO_TDR17_bins_20	BACTERIA	1	100	0	141	3012372	18	13	Bacteria	Proteobacteria	Gammaproteobacteria	Pseudomonadales	Alcanivoracaceae	Alcanivorax	Alcanivorax pacificus
PRO_TDR17_bins_21	BACTERIA	1	92.96	0	249	4691287	7	2	Bacteria	Bacteroidota	Bacteroidia	Sphingobacteriales	Sphingobacteriaceae	Pedobacter	Pedobacter sp003449035
PRO_TDR17_bins_22	BACTERIA	0.6	66.2	0	88	1743117	10	5	Bacteria	Proteobacteria	Gammaproteobacteria	Burkholderiales	Burkholderiaceae	Candidimonas	None
PRO_TDR17_bins_23	BACTERIA	1	95.77	1.41	174	3507788	18	18	Bacteria	Bacteroidota	Bacteroidia	Sphingobacteriales	Sphingobacteriaceae	None	None
PRO_TDR17_bins_24	BLANK	1	0	0	20	351655	0	0	None	None	None	None	None	None	None
PRO_TDR17_bins_25	BACTERIA	1	97.18	8.45	151	3290132	5	5	Bacteria	Proteobacteria	Gammaproteobacteria	Xanthomonadales	None	None	None
PRO_TDR17_bins_26	BLANK	1	0	0	12	244966	0	0	None	None	None	None	None	None	None
PRO_TDR17_bins_27	BACTERIA	0.8	78.87	0	123	2387026	16	7	Bacteria	Actinobacteriota	Actinomycetia	Mycobacteriales	Mycobacteriaceae	Mycobacterium	Mycobacterium thermoresistibile
PRO_TDR17_bins_28	BACTERIA	1	100	1.41	129	2703694	9	9	Bacteria	Bacteroidota	Bacteroidia	Sphingobacteriales	Sphingobacteriaceae	None	None
PRO_TDR17_bins_29	BACTERIA	1	100	0	136	2815732	22	13	Bacteria	Proteobacteria	Gammaproteobacteria	Xanthomonadales	Xanthomonadaceae	Stenotrophomonas	Stenotrophomonas sp002345545
PRO_TDR17_bins_2	BLANK	0.9	0	0	14	287881	0	0	None	None	None	None	None	None	None
PRO_TDR17_bins_30	BACTERIA	1	94.37	2.82	140	2970551	19	10	Bacteria	Proteobacteria	Gammaproteobacteria	Pseudomonadales	Pseudomonadaceae	Pseudomonas	Pseudomonas formosensis
PRO_TDR17_bins_31	BACTERIA	1	95.77	1.41	143	2982480	17	8	Bacteria	Proteobacteria	Gammaproteobacteria	Xanthomonadales	Xanthomonadaceae	Luteimonas	Luteimonas sp000472505
PRO_TDR17_bins_32	BLANK	1	0	0	15	331148	0	0	None	None	None	None	None	None	None
PRO_TDR17_bins_33	BACTERIA	1	97.18	1.41	169	3612103	14	6	Bacteria	Bacteroidota	Bacteroidia	Sphingobacteriales	Sphingobacteriaceae	Sphingobacterium	None
PRO_TDR17_bins_34	BACTERIA	1	98.59	1.41	163	3346620	10	10	Bacteria	Proteobacteria	Gammaproteobacteria	Burkholderiales	Burkholderiaceae	None	None
PRO_TDR17_bins_35	BLANK	1	0	0	17	353575	0	0	None	None	None	None	None	None	None
PRO_TDR17_bins_36	BACTERIA	1	100	100	256	5192331	29	21	Bacteria	Bacteroidota	Bacteroidia	Flavobacteriales	Weeksellaceae	UBA3376	UBA3376 sp002359055
PRO_TDR17_bins_37	BACTERIA	0.4	42.25	0	102	2213683	4	4	Bacteria	Proteobacteria	Gammaproteobacteria	Pseudomonadales	Cellvibrionaceae	None	None
PRO_TDR17_bins_38	BLANK	1	0	0	17	290315	0	0	None	None	None	None	None	None	None
PRO_TDR17_bins_39	BACTERIA	0.6	57.75	0	23	511536	7	7	Bacteria	Proteobacteria	Gammaproteobacteria	Pseudomonadales	Cellvibrionaceae	None	None
PRO_TDR17_bins_3	BLANK	1	0	0	17	274779	0	0	None	None	None	None	None	None	None
PRO_TDR17_bins_40	BLANK	1	0	0	17	339579	0	0	None	None	None	None	None	None	None
PRO_TDR17_bins_41	BACTERIA	1	100	0	106	2250495	16	10	Bacteria	Proteobacteria	Gammaproteobacteria	Burkholderiales	Burkholderiaceae	Paenalcaligenes	Paenalcaligenes sp004791645
PRO_TDR17_bins_42	BLANK	0.9	0	0	28	501709	1	1	Bacteria	Firmicutes	Bacilli	Lactobacillales	Carnobacteriaceae	Atopostipes	Atopostipes suicloacalis
PRO_TDR17_bins_43	BLANK	1	0	0	12	248673	0	0	None	None	None	None	None	None	None
PRO_TDR17_bins_44	BLANK	1	0	0	14	289621	0	0	None	None	None	None	None	None	None
PRO_TDR17_bins_45	BLANK	1	0	0	11	230599	0	0	None	None	None	None	None	None	None
PRO_TDR17_bins_46	BACTERIA	1	97.18	2.82	112	2321274	11	11	Bacteria	Proteobacteria	Gammaproteobacteria	Burkholderiales	Burkholderiaceae	None	None
PRO_TDR17_bins_47	BACTERIA	1	100	0	156	3120865	5	5	Bacteria	Proteobacteria	Gammaproteobacteria	Pseudomonadales	None	None	None
PRO_TDR17_bins_48	BLANK	1	0	0	11	232753	0	0	None	None	None	None	None	None	None
PRO_TDR17_bins_49	BACTERIA	0.9	97.18	0	135	2737942	2	2	Bacteria	Proteobacteria	Gammaproteobacteria	Pseudomonadales	None	None	None
PRO_TDR17_bins_4	BACTERIA	1	100	0	155	3242686	20	20	Bacteria	Proteobacteria	Alphaproteobacteria	Rhizobiales	Rhizobiaceae	None	None
PRO_TDR17_bins_5	BLANK	0.9	0	0	17	363819	1	1	Bacteria	Bacteroidota	Bacteroidia	Sphingobacteriales	Sphingobacteriaceae	Pseudosphingobacterium	Pseudosphingobacterium domesticum
PRO_TDR17_bins_6	BLANK	1	0	0	12	250565	0	0	None	None	None	None	None	None	None
PRO_TDR17_bins_7	BACTERIA	1	97.18	1.41	130	2686389	18	18	Bacteria	Bacteroidota	Bacteroidia	Sphingobacteriales	Sphingobacteriaceae	Sphingobacterium	None
PRO_TDR17_bins_8	BACTERIA	0.9	80.28	0	105	1996399	1	1	Bacteria	Deinococcota	Deinococci	Deinococcales	Trueperaceae	Truepera	Truepera radiovictrix
PRO_TDR17_bins_9	BLANK	0.9	0	0	48	911480	0	0	None	None	None	None	None	None	None
PRO_TDR22_bins_100	BLANK	1	0	0	9	203910	0	0	None	None	None	None	None	None	None
PRO_TDR22_bins_101	BLANK	1	0	0	21	438553	0	0	None	None	None	None	None	None	None
PRO_TDR22_bins_102	BACTERIA	1	100	0	113	2381173	21	19	Bacteria	Proteobacteria	Gammaproteobacteria	Xanthomonadales	Xanthomonadaceae	Luteimonas	Luteimonas sp001717465
PRO_TDR22_bins_103	BLANK	1	0	0	13	236182	0	0	None	None	None	None	None	None	None
PRO_TDR22_bins_104	BACTERIA	0.6	50.7	0	23	462793	2	2	Bacteria	Proteobacteria	Gammaproteobacteria	Pseudomonadales	None	None	None
PRO_TDR22_bins_105	BLANK	0.9	0	0	21	435982	0	0	None	None	None	None	None	None	None
PRO_TDR22_bins_106	BLANK	1	0	0	27	590397	0	0	None	None	None	None	None	None	None
PRO_TDR22_bins_107	BACTERIA	0.7	71.83	1.41	128	2668044	7	7	Bacteria	Proteobacteria	Gammaproteobacteria	Burkholderiales	Burkholderiaceae	None	None
PRO_TDR22_bins_108	BACTERIA	0.9	90.14	4.23	139	3017654	16	12	Bacteria	Proteobacteria	Gammaproteobacteria	Burkholderiales	Burkholderiaceae	Pusillimonas	None
PRO_TDR22_bins_109	BACTERIA	0.2	23.94	2.82	65	1462047	1	1	Bacteria	Proteobacteria	Alphaproteobacteria	Rhizobiales	Rhizobiaceae	Aquamicrobium	Aquamicrobium aerolatum
PRO_TDR22_bins_10	BLANK	1	0	0	11	283269	0	0	None	None	None	None	None	None	None
PRO_TDR22_bins_11	BACTERIA	0.8	74.65	0	63	1428750	16	11	Bacteria	Proteobacteria	Gammaproteobacteria	Pseudomonadales	Moraxellaceae	Acinetobacter	Acinetobacter lwoffii
PRO_TDR22_bins_12	BLANK	0.9	0	0	27	569432	2	2	Bacteria	Proteobacteria	Gammaproteobacteria	Xanthomonadales	Xanthomonadaceae	Stenotrophomonas	Stenotrophomonas sp002345545
PRO_TDR22_bins_13	BLANK	1	0	0	23	488597	0	0	None	None	None	None	None	None	None
PRO_TDR22_bins_14	BLANK	1	0	0	19	395511	0	0	None	None	None	None	None	None	None
PRO_TDR22_bins_15	BACTERIA	1	98.59	1.41	161	3319783	22	22	Bacteria	Proteobacteria	Gammaproteobacteria	Burkholderiales	Burkholderiaceae	Alcaligenes	None
PRO_TDR22_bins_16	BACTERIA	0.3	26.76	5.63	62	1376940	3	3	Bacteria	Bacteroidota	Bacteroidia	Sphingobacteriales	Sphingobacteriaceae	None	None
PRO_TDR22_bins_17	BLANK	1	0	0	14	256779	0	0	None	None	None	None	None	None	None
PRO_TDR22_bins_18	BLANK	0.7	0	0	19	406953	3	3	Bacteria	Proteobacteria	Alphaproteobacteria	Rhizobiales	Rhizobiaceae	None	None
PRO_TDR22_bins_19	BLANK	1	0	0	19	312756	0	0	None	None	None	None	None	None	None
PRO_TDR22_bins_1	BLANK	1	0	0	14	297145	0	0	None	None	None	None	None	None	None
PRO_TDR22_bins_20	BACTERIA	1	100	1.41	138	2921045	9	9	Bacteria	Bacteroidota	Bacteroidia	Sphingobacteriales	Sphingobacteriaceae	None	None
PRO_TDR22_bins_21	BACTERIA	1	98.59	15.49	150	3144341	19	19	Bacteria	Proteobacteria	Gammaproteobacteria	Burkholderiales	Burkholderiaceae	None	None
PRO_TDR22_bins_22	BLANK	1	0	0	14	229917	0	0	None	None	None	None	None	None	None
PRO_TDR22_bins_23	BLANK	1	0	0	11	243822	0	0	None	None	None	None	None	None	None
PRO_TDR22_bins_24	BACTERIA	0.4	39.44	0	12	282689	0	0	None	None	None	None	None	None	None
PRO_TDR22_bins_25	BLANK	1	0	0	12	232382	0	0	None	None	None	None	None	None	None
PRO_TDR22_bins_26	BACTERIA	1	97.18	2.82	149	3128795	3	3	Bacteria	Proteobacteria	Gammaproteobacteria	Pseudomonadales	None	None	None
PRO_TDR22_bins_27	BLANK	0.9	0	0	51	1065066	2	2	Bacteria	Actinobacteriota	Actinomycetia	Actinomycetales	Cellulomonadaceae	Flavimobilis	None
PRO_TDR22_bins_28	BLANK	0.8	0	0	32	730453	0	0	None	None	None	None	None	None	None
PRO_TDR22_bins_29	BLANK	1	0	0	9	220996	0	0	None	None	None	None	None	None	None
PRO_TDR22_bins_2	BLANK	1	0	0	13	275971	0	0	None	None	None	None	None	None	None
PRO_TDR22_bins_30	BACTERIA	0.4	42.25	1.41	41	864871	4	4	Bacteria	Proteobacteria	Gammaproteobacteria	Burkholderiales	None	None	None
PRO_TDR22_bins_31	BACTERIA	1	100	5.63	125	2688459	13	3	Bacteria	Proteobacteria	Gammaproteobacteria	Burkholderiales	Burkholderiaceae	Candidimonas	Candidimonas ginsengisoli
PRO_TDR22_bins_32	BLANK	1	0	0	16	374612	0	0	None	None	None	None	None	None	None
PRO_TDR22_bins_33	BACTERIA	0.8	78.87	0	59	1269767	16	13	Bacteria	Proteobacteria	Gammaproteobacteria	Xanthomonadales	Xanthomonadaceae	Lysobacter	Lysobacter defluvii
PRO_TDR22_bins_34	BLANK	1	0	0	35	600223	0	0	None	None	None	None	None	None	None
PRO_TDR22_bins_35	BLANK	0.8	0	0	19	415821	0	0	None	None	None	None	None	None	None
PRO_TDR22_bins_36	BACTERIA	0.7	76.06	2.82	108	2297569	12	12	Bacteria	Proteobacteria	Gammaproteobacteria	Burkholderiales	Burkholderiaceae	None	None
PRO_TDR22_bins_37	BLANK	1	0	0	19	402853	0	0	None	None	None	None	None	None	None
PRO_TDR22_bins_38	BLANK	1	0	0	17	280152	0	0	None	None	None	None	None	None	None
PRO_TDR22_bins_39	BLANK	1	0	0	8	203013	1	1	Bacteria	Proteobacteria	Gammaproteobacteria	Cardiobacteriales	Wohlfahrtiimonadaceae	Ignatzschineria	None
PRO_TDR22_bins_3	BLANK	1	0	0	30	619467	0	0	None	None	None	None	None	None	None
PRO_TDR22_bins_40	BACTERIA	1	97.18	1.41	163	3474855	20	15	Bacteria	Proteobacteria	Gammaproteobacteria	Burkholderiales	Burkholderiaceae	Bordetella	None
PRO_TDR22_bins_41	BLANK	1	0	0	26	447751	0	0	None	None	None	None	None	None	None
PRO_TDR22_bins_42	BACTERIA	0.8	88.73	0	86	1772446	20	20	Bacteria	Proteobacteria	Gammaproteobacteria	Cardiobacteriales	Wohlfahrtiimonadaceae	Ignatzschineria	None
PRO_TDR22_bins_43	BLANK	1	0	0	10	202369	0	0	None	None	None	None	None	None	None
PRO_TDR22_bins_44	BACTERIA	0.9	78.87	1.41	43	1004951	4	4	Bacteria	Proteobacteria	Gammaproteobacteria	Pseudomonadales	Alcanivoracaceae	Alcanivorax	None
PRO_TDR22_bins_45	BACTERIA	0.8	81.69	4.23	76	1657137	19	12	Bacteria	Proteobacteria	Gammaproteobacteria	Xanthomonadales	Xanthomonadaceae	Stenotrophomonas	Stenotrophomonas sp002345545
PRO_TDR22_bins_46	BLANK	1	0	0	13	239936	0	0	None	None	None	None	None	None	None
PRO_TDR22_bins_47	BLANK	0.7	0	0	55	1284609	3	3	Bacteria	Proteobacteria	Gammaproteobacteria	Xanthomonadales	Xanthomonadaceae	Lysobacter	Lysobacter defluvii
PRO_TDR22_bins_48	BLANK	0.9	0	0	57	1071845	0	0	None	None	None	None	None	None	None
PRO_TDR22_bins_49	BLANK	0.9	0	0	29	628774	2	2	Bacteria	Proteobacteria	Gammaproteobacteria	Xanthomonadales	Xanthomonadaceae	Stenotrophomonas	None
PRO_TDR22_bins_4	BLANK	1	0	0	10	200973	0	0	None	None	None	None	None	None	None
PRO_TDR22_bins_50	BACTERIA	0.3	30.99	2.82	108	2548988	5	5	Bacteria	Proteobacteria	Gammaproteobacteria	Enterobacterales	Enterobacteriaceae	None	None
PRO_TDR22_bins_51	BACTERIA	0.5	53.52	1.41	71	1490731	11	9	Bacteria	Proteobacteria	Gammaproteobacteria	Burkholderiales	Burkholderiaceae	Pusillimonas	None
PRO_TDR22_bins_52	BLANK	1	0	0	12	240949	0	0	None	None	None	None	None	None	None
PRO_TDR22_bins_53	BLANK	0.9	0	0	146	3310785	1	1	Bacteria	Proteobacteria	Alphaproteobacteria	Rhizobiales	Rhizobiaceae	Falsochrobactrum	Falsochrobactrum ovis
PRO_TDR22_bins_54	BACTERIA	1	100	1.41	170	3595572	13	13	Bacteria	Proteobacteria	Gammaproteobacteria	Burkholderiales	Burkholderiaceae	None	None
PRO_TDR22_bins_55	BACTERIA	1	100	0	122	2689531	11	11	Bacteria	Proteobacteria	Gammaproteobacteria	Pseudomonadales	Cellvibrionaceae	None	None
PRO_TDR22_bins_56	BLANK	1	0	0	23	429630	0	0	None	None	None	None	None	None	None
PRO_TDR22_bins_57	BACTERIA	0.6	60.56	7.04	61	1324082	12	6	Bacteria	Proteobacteria	Alphaproteobacteria	Sphingomonadales	Sphingomonadaceae	Altererythrobacter	Altererythrobacter xinjiangensis
PRO_TDR22_bins_58	BACTERIA	0.5	53.52	1.41	157	2893054	2	2	Bacteria	Firmicutes	Bacilli	Bacillales	Amphibacillaceae	None	None
PRO_TDR22_bins_59	BACTERIA	0.9	92.96	1.41	153	3274326	15	15	Bacteria	Bacteroidota	Bacteroidia	Sphingobacteriales	Sphingobacteriaceae	None	None
PRO_TDR22_bins_5	BLANK	0.9	0	0	25	528763	1	1	Bacteria	Proteobacteria	Alphaproteobacteria	Rhizobiales	Rhizobiaceae	Falsochrobactrum	Falsochrobactrum sp003149535
PRO_TDR22_bins_60	BLANK	1	0	0	23	525981	0	0	None	None	None	None	None	None	None
PRO_TDR22_bins_61	BACTERIA	0.9	90.14	5.63	196	4161898	20	20	Bacteria	Actinobacteriota	Actinomycetia	Mycobacteriales	Mycobacteriaceae	Rhodococcus	None
PRO_TDR22_bins_62	BACTERIA	0.9	88.73	1.41	111	2456438	18	10	Bacteria	Proteobacteria	Gammaproteobacteria	Pseudomonadales	Pseudomonadaceae	Pseudomonas	Pseudomonas formosensis
PRO_TDR22_bins_63	BACTERIA	1	98.59	1.41	150	3007184	16	16	Bacteria	Proteobacteria	Gammaproteobacteria	Burkholderiales	Burkholderiaceae	None	None
PRO_TDR22_bins_64	BLANK	1	0	0	44	871854	0	0	None	None	None	None	None	None	None
PRO_TDR22_bins_65	BACTERIA	0.4	47.89	5.63	131	2910726	10	10	Bacteria	Proteobacteria	Gammaproteobacteria	Enterobacterales	Enterobacteriaceae	Providencia	None
PRO_TDR22_bins_66	BLANK	1	0	0	17	349382	0	0	None	None	None	None	None	None	None
PRO_TDR22_bins_67	BACTERIA	1	100	0	139	2904765	18	9	Bacteria	Proteobacteria	Gammaproteobacteria	Xanthomonadales	Xanthomonadaceae	Luteimonas	Luteimonas sp000472505
PRO_TDR22_bins_68	BACTERIA	0.7	74.65	1.41	61	1411212	17	17	Bacteria	Actinobacteriota	Coriobacteriia	Coriobacteriales	Coriobacteriaceae	Collinsella	None
PRO_TDR22_bins_69	BACTERIA	0.3	28.17	5.63	41	998345	0	0	None	None	None	None	None	None	None
PRO_TDR22_bins_6	BACTERIA	0.7	81.69	49.3	216	4709123	29	23	Bacteria	Proteobacteria	Alphaproteobacteria	Rhizobiales	Rhizobiaceae	Falsochrobactrum	Falsochrobactrum ovis
PRO_TDR22_bins_70	BACTERIA	0.7	73.24	5.63	100	2168958	17	16	Bacteria	Proteobacteria	Alphaproteobacteria	Caulobacterales	Caulobacteraceae	Brevundimonas	None
PRO_TDR22_bins_71	BACTERIA	1	94.37	0	78	1635202	19	19	Bacteria	Firmicutes	Bacilli	Lactobacillales	Carnobacteriaceae	Atopostipes	Atopostipes suicloacalis
PRO_TDR22_bins_72	BACTERIA	0.9	85.92	14.08	142	2900143	15	15	Bacteria	Proteobacteria	Alphaproteobacteria	Rhizobiales	Beijerinckiaceae	Camelimonas	Camelimonas lactis
PRO_TDR22_bins_73	BLANK	1	0	0	14	307168	0	0	None	None	None	None	None	None	None
PRO_TDR22_bins_74	BLANK	0.8	0	0	24	548250	0	0	None	None	None	None	None	None	None
PRO_TDR22_bins_75	BLANK	0.9	0	0	51	1083003	1	1	Bacteria	Proteobacteria	Gammaproteobacteria	Burkholderiales	Burkholderiaceae	Candidimonas	Candidimonas sp002441445
PRO_TDR22_bins_76	BLANK	0.9	0	0	16	401694	0	0	None	None	None	None	None	None	None
PRO_TDR22_bins_77	BLANK	1	0	0	16	291201	0	0	None	None	None	None	None	None	None
PRO_TDR22_bins_78	BLANK	1	0	0	9	232546	3	3	Bacteria	Proteobacteria	Gammaproteobacteria	Pseudomonadales	Pseudomonadaceae	Pseudomonas	None
PRO_TDR22_bins_79	BLANK	0.8	0	0	21	513819	8	5	Bacteria	Proteobacteria	Gammaproteobacteria	Pseudomonadales	Pseudomonadaceae	Pseudomonas	Pseudomonas formosensis
PRO_TDR22_bins_7	BLANK	0.8	0	0	10	277707	6	6	Bacteria	Proteobacteria	Gammaproteobacteria	Pseudomonadales	Pseudomonadaceae	Pseudomonas	None
PRO_TDR22_bins_80	BLANK	1	0	0	14	216954	0	0	None	None	None	None	None	None	None
PRO_TDR22_bins_81	BLANK	1	0	0	19	358947	0	0	None	None	None	None	None	None	None
PRO_TDR22_bins_82	BACTERIA	0.2	26.76	0	68	1481542	2	2	Bacteria	Proteobacteria	Gammaproteobacteria	Burkholderiales	Burkholderiaceae	Pusillimonas	None
PRO_TDR22_bins_83	BACTERIA	0.8	91.55	2.82	153	3248664	19	10	Bacteria	Actinobacteriota	Actinomycetia	Mycobacteriales	Mycobacteriaceae	Mycobacterium	Mycobacterium thermoresistibile
PRO_TDR22_bins_84	BLANK	0.8	0	0	22	535154	0	0	None	None	None	None	None	None	None
PRO_TDR22_bins_85	BACTERIA	0.9	88.73	4.23	117	2565311	13	13	Bacteria	Proteobacteria	Alphaproteobacteria	Rhizobiales	Rhizobiaceae	None	None
PRO_TDR22_bins_86	BACTERIA	0.2	25.35	5.63	58	1216618	3	3	Bacteria	Proteobacteria	Gammaproteobacteria	Burkholderiales	Burkholderiaceae	None	None
PRO_TDR22_bins_87	BLANK	1	0	0	19	434698	0	0	None	None	None	None	None	None	None
PRO_TDR22_bins_88	BACTERIA	1	100	1.41	111	2324857	16	10	Bacteria	Proteobacteria	Gammaproteobacteria	Burkholderiales	Burkholderiaceae	Paenalcaligenes	Paenalcaligenes sp004791645
PRO_TDR22_bins_89	BACTERIA	1	97.18	0	231	4633229	21	20	Bacteria	Proteobacteria	Gammaproteobacteria	Enterobacterales	Enterobacteriaceae	None	None
PRO_TDR22_bins_8	BLANK	0.9	0	0	10	222496	2	2	Bacteria	Proteobacteria	Gammaproteobacteria	Xanthomonadales	Xanthomonadaceae	Lysobacter	Lysobacter defluvii
PRO_TDR22_bins_90	BLANK	1	0	0	13	264664	0	0	None	None	None	None	None	None	None
PRO_TDR22_bins_91	BLANK	1	0	0	15	293707	0	0	None	None	None	None	None	None	None
PRO_TDR22_bins_92	BACTERIA	0.3	45.07	0	91	1890846	0	0	None	None	None	None	None	None	None
PRO_TDR22_bins_93	BLANK	0.8	0	0	79	1775280	6	4	Bacteria	Proteobacteria	Gammaproteobacteria	Pseudomonadales	Moraxellaceae	Acinetobacter	Acinetobacter lwoffii
PRO_TDR22_bins_94	BLANK	1	0	0	45	911224	0	0	None	None	None	None	None	None	None
PRO_TDR22_bins_95	BLANK	0.9	0	0	11	239518	3	2	Bacteria	Actinobacteriota	Actinomycetia	Actinomycetales	Micrococcaceae	Enteractinococcus	Enteractinococcus coprophilus
PRO_TDR22_bins_96	BACTERIA	1	97.18	1.41	113	2476786	11	11	Bacteria	Proteobacteria	Gammaproteobacteria	Burkholderiales	Burkholderiaceae	None	None
PRO_TDR22_bins_97	BACTERIA	1	98.59	1.41	156	3231390	12	10	Bacteria	Proteobacteria	Alphaproteobacteria	Rhodobacterales	Rhodobacteraceae	SKOX01	SKOX01 sp007119835
PRO_TDR22_bins_98	BLANK	1	0	0	11	238758	0	0	None	None	None	None	None	None	None
PRO_TDR22_bins_99	BLANK	0.8	0	0	15	299599	1	1	Bacteria	Actinobacteriota	Actinomycetia	Mycobacteriales	Mycobacteriaceae	Mycobacterium	None
PRO_TDR22_bins_9	BLANK	1	0	0	11	243898	0	0	None	None	None	None	None	None	None
PRO_TDR49_bins_10	BLANK	1	0	0	13	277418	0	0	None	None	None	None	None	None	None
PRO_TDR49_bins_11	BLANK	1	0	0	10	220426	0	0	None	None	None	None	None	None	None
PRO_TDR49_bins_12	BLANK	1	0	0	15	238672	0	0	None	None	None	None	None	None	None
PRO_TDR49_bins_13	BLANK	0.8	0	0	10	218051	0	0	None	None	None	None	None	None	None
PRO_TDR49_bins_14	BACTERIA	1	100	4.23	128	2665438	11	11	Bacteria	Proteobacteria	Gammaproteobacteria	Pseudomonadales	Cellvibrionaceae	None	None
PRO_TDR49_bins_15	BACTERIA	1	98.59	0	102	2200692	8	6	Bacteria	Bacteroidota	Bacteroidia	Flavobacteriales	Weeksellaceae	UBA3376	UBA3376 sp002359055
PRO_TDR49_bins_16	BLANK	0.9	0	0	107	1810069	1	1	Bacteria	Bacteroidota	Bacteroidia	Flavobacteriales	Weeksellaceae	UBA3376	UBA3376 sp002359055
PRO_TDR49_bins_17	BLANK	1	0	0	19	351542	0	0	None	None	None	None	None	None	None
PRO_TDR49_bins_18	BACTERIA	1	100	0	115	2346452	20	20	Bacteria	Proteobacteria	Gammaproteobacteria	Cardiobacteriales	Wohlfahrtiimonadaceae	Ignatzschineria	None
PRO_TDR49_bins_19	BACTERIA	1	100	42.25	181	3712823	30	30	Bacteria	Proteobacteria	Gammaproteobacteria	Cardiobacteriales	Wohlfahrtiimonadaceae	Ignatzschineria	None
PRO_TDR49_bins_1	BACTERIA	0.8	92.96	0	142	2994431	0	0	None	None	None	None	None	None	None
PRO_TDR49_bins_20	BLANK	1	0	0	56	747224	0	0	None	None	None	None	None	None	None
PRO_TDR49_bins_21	BACTERIA	0.8	90.14	2.82	115	2376543	20	18	Bacteria	Proteobacteria	Gammaproteobacteria	Pseudomonadales	Pseudomonadaceae	Thiopseudomonas	Thiopseudomonas denitrificans
PRO_TDR49_bins_22	BACTERIA	1	98.59	2.82	129	2839159	21	12	Bacteria	Proteobacteria	Gammaproteobacteria	Pseudomonadales	Pseudomonadaceae	Pseudomonas	Pseudomonas formosensis
PRO_TDR49_bins_23	BACTERIA	0.4	43.66	1.41	72	1553365	0	0	None	None	None	None	None	None	None
PRO_TDR49_bins_24	BACTERIA	0.9	94.37	40.85	111	2370951	29	26	Bacteria	Proteobacteria	Gammaproteobacteria	Xanthomonadales	Xanthomonadaceae	Luteimonas	Luteimonas sp001717465
PRO_TDR49_bins_25	BLANK	1	0	0	37	643210	1	1	Bacteria	Proteobacteria	Gammaproteobacteria	Pseudomonadales	Pseudomonadaceae	Pseudomonas	None
PRO_TDR49_bins_26	BACTERIA	0.9	97.18	0	126	2655072	2	2	Bacteria	Proteobacteria	Gammaproteobacteria	Pseudomonadales	None	None	None
PRO_TDR49_bins_27	BLANK	1	0	0	14	289779	0	0	None	None	None	None	None	None	None
PRO_TDR49_bins_28	BLANK	1	0	0	35	370220	0	0	None	None	None	None	None	None	None
PRO_TDR49_bins_29	BLANK	0.8	0	0	61	1241426	2	2	Bacteria	Proteobacteria	Gammaproteobacteria	Xanthomonadales	Xanthomonadaceae	Luteimonas	Luteimonas sp001717465
PRO_TDR49_bins_2	BLANK	1	0	0	11	220231	0	0	None	None	None	None	None	None	None
PRO_TDR49_bins_30	BACTERIA	1	100	0	109	2255870	16	10	Bacteria	Proteobacteria	Gammaproteobacteria	Burkholderiales	Burkholderiaceae	Paenalcaligenes	Paenalcaligenes sp004791645
PRO_TDR49_bins_31	BLANK	0.9	0	0	45	953303	0	0	None	None	None	None	None	None	None
PRO_TDR49_bins_32	BLANK	1	0	0	37	645233	0	0	None	None	None	None	None	None	None
PRO_TDR49_bins_33	BACTERIA	1	97.18	1.41	137	2842369	9	8	Bacteria	Bacteroidota	Bacteroidia	Sphingobacteriales	Sphingobacteriaceae	Sphingobacterium	None
PRO_TDR49_bins_34	BLANK	1	0	0	12	266580	0	0	None	None	None	None	None	None	None
PRO_TDR49_bins_35	BLANK	1	0	0	17	327910	0	0	None	None	None	None	None	None	None
PRO_TDR49_bins_36	BACTERIA	1	98.59	98.59	275	5692074	23	23	Bacteria	Proteobacteria	Gammaproteobacteria	Burkholderiales	Burkholderiaceae	None	None
PRO_TDR49_bins_37	BACTERIA	1	98.59	1.41	126	2632700	21	21	Bacteria	Proteobacteria	Gammaproteobacteria	Pseudomonadales	Pseudomonadaceae	Thiopseudomonas	Thiopseudomonas denitrificans
PRO_TDR49_bins_38	BLANK	1	0	0	11	250523	0	0	None	None	None	None	None	None	None
[truncated: 660 more rows]

## Sheet: S1E_All_bins_nodRep_short-reads
	BIN_QUALITY anvi'o v7						BIN_TAXONOMY anvi'o v7
bin name	domain	confidence	% completion	% redundancy	#_splits	total length (bp)	total_#_scgs	#_supporting_scgs	t_domain	t_phylum	t_class	t_order	t_family	t_genus	t_species
CAB_M2809_spad_bins_100	BACTERIA	0.8	74.65	0	42	978450	14	5	Bacteria	Bacteroidota	Bacteroidia	Bacteroidales	Muribaculaceae	CAG-485	CAG-485 sp001701295
CAB_M2809_spad_bins_101	BLANK	0.8	0	0	388	1783888	0	0	None	None	None	None	None	None	None
CAB_M2809_spad_bins_102	BACTERIA	0.2	29.58	0	81	1386045	0	0	None	None	None	None	None	None	None
CAB_M2809_spad_bins_103	BACTERIA	0.6	61.97	19.72	169	2410440	10	3	Bacteria	Firmicutes	Clostridia	TANB77	CAG-508	CAG-269	CAG-269 sp001916055
CAB_M2809_spad_bins_104	BLANK	0.8	0	0	33	737865	0	0	None	None	None	None	None	None	None
CAB_M2809_spad_bins_105	BLANK	0.9	0	0	11	245251	0	0	None	None	None	None	None	None	None
CAB_M2809_spad_bins_106	BACTERIA	0.2	28.17	0	185	2094494	0	0	None	None	None	None	None	None	None
CAB_M2809_spad_bins_107	BACTERIA	1	97.18	0	95	2050169	13	13	Bacteria	Firmicutes	None	None	None	None	None
CAB_M2809_spad_bins_108	BACTERIA	0.4	39.44	0	14	263178	4	4	Bacteria	Firmicutes	Clostridia	Oscillospirales	Ruminococcaceae	None	None
CAB_M2809_spad_bins_109	BACTERIA	0.2	29.58	0	185	886303	7	5	Bacteria	Firmicutes	Peptococcia	Peptococcales	Peptococcaceae	UBA7185	UBA7185 sp900556545
CAB_M2809_spad_bins_10	BLANK	0.9	0	0	247	1058656	0	0	None	None	None	None	None	None	None
CAB_M2809_spad_bins_110	BACTERIA	0.3	35.21	0	138	1795576	0	0	None	None	None	None	None	None	None
CAB_M2809_spad_bins_111	BACTERIA	0.7	73.24	28.17	468	3251063	18	17	Bacteria	Firmicutes	Clostridia	Lachnospirales	Lachnospiraceae	None	None
CAB_M2809_spad_bins_112	BACTERIA	0.2	29.58	8.45	223	1094532	4	4	Bacteria	Firmicutes	Clostridia	Oscillospirales	Oscillospiraceae	None	None
CAB_M2809_spad_bins_113	BLANK	0.9	0	0	136	495020	2	2	Bacteria	Firmicutes	Clostridia	Lachnospirales	Lachnospiraceae	Blautia	None
CAB_M2809_spad_bins_114	BLANK	0.9	0	0	99	414264	0	0	None	None	None	None	None	None	None
CAB_M2809_spad_bins_115	BLANK	0.8	0	0	19	387728	1	1	Bacteria	Firmicutes	Clostridia	Oscillospirales	Ruminococcaceae	Ruthenibacterium	Ruthenibacterium sp002315015
CAB_M2809_spad_bins_116	BACTERIA	0.6	61.97	0	56	1249959	14	6	Bacteria	Bacteroidota	Bacteroidia	Bacteroidales	Bacteroidaceae	Prevotellamassilia	Prevotellamassilia sp002933955
CAB_M2809_spad_bins_117	BACTERIA	0.5	56.34	0	67	1489196	3	3	Bacteria	Firmicutes	Clostridia	Oscillospirales	Ruminococcaceae	None	None
CAB_M2809_spad_bins_118	BLANK	0.8	0	0	16	371039	0	0	None	None	None	None	None	None	None
CAB_M2809_spad_bins_119	BACTERIA	0.4	42.25	0	31	548980	10	9	Bacteria	Firmicutes	Clostridia	Christensenellales	CAG-74	Firm-11	Firm-11 sp900550955
CAB_M2809_spad_bins_11	BACTERIA	0.3	39.44	11.27	484	2356016	4	4	Bacteria	Bacteroidota	Bacteroidia	Bacteroidales	Bacteroidaceae	Phocaeicola	None
CAB_M2809_spad_bins_120	BACTERIA	0.8	76.06	2.82	162	2400374	12	7	Bacteria	Firmicutes	Clostridia	Lachnospirales	Lachnospiraceae	CAG-510	CAG-510 sp900551115
CAB_M2809_spad_bins_121	BLANK	0.8	0	0	34	730943	3	3	Bacteria	Firmicutes	Clostridia	Lachnospirales	Anaerotignaceae	Anaerotignum	Anaerotignum sp004557645
CAB_M2809_spad_bins_122	BACTERIA	0.5	67.61	5.63	227	2967804	11	11	Bacteria	Bacteroidota	Bacteroidia	Bacteroidales	Bacteroidaceae	Bacteroides	None
CAB_M2809_spad_bins_123	BLANK	1	0	0	13	217673	0	0	None	None	None	None	None	None	None
CAB_M2809_spad_bins_124	BACTERIA	0.3	42.25	5.63	140	2187619	3	3	Bacteria	None	None	None	None	None	None
CAB_M2809_spad_bins_125	BACTERIA	1	90.14	112.68	147	2751098	23	9	Bacteria	Firmicutes	Clostridia	TANB77	CAG-508	UMGS1994	UMGS1994 sp900553945
CAB_M2809_spad_bins_126	BACTERIA	1	94.37	1.41	120	1719866	10	4	Bacteria	Firmicutes	Clostridia	Oscillospirales	Acutalibacteraceae	UBA6857	UBA6857 sp002451715
CAB_M2809_spad_bins_127	BLANK	0.8	0	0	339	1604902	2	2	Bacteria	Firmicutes	None	None	None	None	None
CAB_M2809_spad_bins_128	BLANK	0.9	0	0	19	232245	2	2	Bacteria	Firmicutes	Clostridia	Christensenellales	CAG-74	Firm-11	Firm-11 sp900550955
CAB_M2809_spad_bins_129	BACTERIA	0.6	64.79	42.25	1236	7280252	12	12	Bacteria	Firmicutes	Clostridia	Lachnospirales	Lachnospiraceae	None	None
CAB_M2809_spad_bins_12	BACTERIA	0.4	46.48	1.41	199	2371415	5	5	Bacteria	Bacteroidota	Bacteroidia	Bacteroidales	Bacteroidaceae	Bacteroides	None
CAB_M2809_spad_bins_130	BACTERIA	1	90.14	94.37	182	3672789	29	9	Bacteria	Firmicutes	Clostridia	TANB77	CAG-508	CAG-245	CAG-245 sp000435175
CAB_M2809_spad_bins_131	BACTERIA	0.8	78.87	53.52	485	3624738	17	12	Bacteria	Firmicutes	Clostridia	Lachnospirales	Lachnospiraceae	None	None
CAB_M2809_spad_bins_132	BACTERIA	0.3	36.62	1.41	31	399771	4	4	Bacteria	Bacteroidota	Bacteroidia	Bacteroidales	Bacteroidaceae	Prevotella	None
CAB_M2809_spad_bins_133	BLANK	0.8	0	0	118	745053	3	3	Bacteria	Firmicutes	Clostridia	Oscillospirales	Oscillospiraceae	CAG-110	CAG-110 sp900554625
CAB_M2809_spad_bins_134	BLANK	0.9	0	0	49	804935	0	0	None	None	None	None	None	None	None
CAB_M2809_spad_bins_135	BACTERIA	0.4	52.11	0	169	2088212	0	0	None	None	None	None	None	None	None
CAB_M2809_spad_bins_136	BACTERIA	0.5	54.93	1.41	250	2617204	3	3	Bacteria	Firmicutes	Bacilli	Erysipelotrichales	Erysipelatoclostridiaceae	None	None
CAB_M2809_spad_bins_137	BACTERIA	0.9	76.06	56.34	531	2726261	10	5	Bacteria	Firmicutes	Clostridia	TANB77	CAG-508	CAG-269	None
CAB_M2809_spad_bins_138	BACTERIA	0.2	28.17	1.41	82	705956	4	2	Bacteria	Bacteroidota	Bacteroidia	Bacteroidales	Bacteroidaceae	Prevotella	Prevotella lascolaii
CAB_M2809_spad_bins_139	BACTERIA	0.5	47.89	1.41	55	493002	8	8	Bacteria	Bacteroidota	Bacteroidia	Bacteroidales	Muribaculaceae	None	None
CAB_M2809_spad_bins_13	BACTERIA	0.8	77.46	2.82	68	1462607	11	6	Bacteria	Firmicutes	Clostridia	TANB77	CAG-508	UBA7001	UBA7001 sp900553685
CAB_M2809_spad_bins_140	BLANK	0.8	0	0	138	693790	1	1	Bacteria	Firmicutes	Clostridia	Oscillospirales	Oscillospiraceae	None	None
CAB_M2809_spad_bins_14	BLANK	0.9	0	0	92	435374	0	0	None	None	None	None	None	None	None
CAB_M2809_spad_bins_15	BACTERIA	0.8	74.65	0	60	1237161	17	10	Bacteria	Firmicutes	Clostridia	Lachnospirales	Anaerotignaceae	Anaerotignum	Anaerotignum sp004557645
CAB_M2809_spad_bins_16	BACTERIA	0.2	21.13	1.41	99	399822	4	4	Bacteria	Firmicutes	Clostridia	Oscillospirales	Oscillospiraceae	None	None
CAB_M2809_spad_bins_17	BACTERIA	0.2	21.13	0	19	364922	3	3	Bacteria	Firmicutes	Clostridia	Oscillospirales	Ruminococcaceae	None	None
CAB_M2809_spad_bins_18	BACTERIA	0.6	67.61	0	126	2261212	9	4	Bacteria	Firmicutes	Clostridia	Lachnospirales	Lachnospiraceae	CAG-127	CAG-127 sp002476495
CAB_M2809_spad_bins_19	BACTERIA	0.9	80.28	0	64	1408480	14	14	Bacteria	Firmicutes	Clostridia	Lachnospirales	Lachnospiraceae	None	None
CAB_M2809_spad_bins_1	BACTERIA	0.4	40.85	2.82	313	2081966	3	3	Bacteria	Firmicutes	Clostridia	Lachnospirales	Lachnospiraceae	Eisenbergiella	None
CAB_M2809_spad_bins_20	BLANK	1	0	0	57	439253	0	0	None	None	None	None	None	None	None
CAB_M2809_spad_bins_21	BACTERIA	0.3	32.39	0	45	873706	5	5	Bacteria	Bacteroidota	Bacteroidia	Bacteroidales	Bacteroidaceae	None	None
CAB_M2809_spad_bins_22	BACTERIA	0.7	77.46	0	104	1760728	11	11	Bacteria	Firmicutes	Clostridia	Oscillospirales	Acutalibacteraceae	None	None
CAB_M2809_spad_bins_23	BLANK	0.9	0	0	52	213898	0	0	None	None	None	None	None	None	None
CAB_M2809_spad_bins_24	BACTERIA	0.3	33.8	2.82	199	1383254	4	2	Bacteria	Firmicutes	Clostridia	Oscillospirales	Oscillospiraceae	UMGS1872	UMGS1872 sp900555795
CAB_M2809_spad_bins_25	BLANK	0.8	0	0	67	611789	2	2	Bacteria	Firmicutes	Clostridia	Lachnospirales	Lachnospiraceae	None	None
CAB_M2809_spad_bins_26	BLANK	0.9	0	0	121	550417	0	0	None	None	None	None	None	None	None
CAB_M2809_spad_bins_27	BLANK	0.8	0	0	157	828397	2	2	Bacteria	Bacteroidota	Bacteroidia	Bacteroidales	Bacteroidaceae	Bacteroides	None
CAB_M2809_spad_bins_28	BACTERIA	0.5	49.3	2.82	131	1948601	7	2	Bacteria	Firmicutes	Clostridia	Lachnospirales	Lachnospiraceae	Bariatricus	Bariatricus massiliensis
CAB_M2809_spad_bins_29	BLANK	1	0	0	33	295913	0	0	None	None	None	None	None	None	None
CAB_M2809_spad_bins_2	BACTERIA	1	94.37	0	95	2075755	9	8	Bacteria	Firmicutes	Clostridia	Oscillospirales	Oscillospiraceae	CAG-110	None
CAB_M2809_spad_bins_30	BLANK	0.7	0	0	220	1107007	1	1	Bacteria	Bacteroidota	Bacteroidia	Bacteroidales	Bacteroidaceae	Prevotellamassilia	Prevotellamassilia sp000437675
CAB_M2809_spad_bins_31	BLANK	0.7	0	0	21	468542	1	1	Bacteria	Firmicutes	Clostridia	Oscillospirales	Ruminococcaceae	Pygmaiobacter	Pygmaiobacter massiliensis
CAB_M2809_spad_bins_32	BACTERIA	0.2	23.94	1.41	158	718429	3	3	Bacteria	Firmicutes	Clostridia	Lachnospirales	Lachnospiraceae	Dorea	None
CAB_M2809_spad_bins_33	BACTERIA	1	97.18	1.41	179	1870757	13	10	Bacteria	Actinobacteriota	Coriobacteriia	Coriobacteriales	Eggerthellaceae	Slackia	None
CAB_M2809_spad_bins_34	BLANK	0.9	0	0	22	491263	1	1	Bacteria	Bacteroidota	Bacteroidia	Bacteroidales	Bacteroidaceae	Prevotellamassilia	Prevotellamassilia sp002933955
CAB_M2809_spad_bins_35	BACTERIA	0.2	23.94	1.41	36	693837	0	0	None	None	None	None	None	None	None
CAB_M2809_spad_bins_36	BACTERIA	0.3	38.03	0	275	1960147	4	4	Bacteria	Firmicutes	Clostridia	Lachnospirales	Lachnospiraceae	UBA9502	None
CAB_M2809_spad_bins_37	BLANK	0.9	0	0	48	223088	0	0	None	None	None	None	None	None	None
CAB_M2809_spad_bins_38	BACTERIA	0.5	57.75	2.82	166	1853777	9	9	Bacteria	Firmicutes	Clostridia	Oscillospirales	Oscillospiraceae	None	None
CAB_M2809_spad_bins_39	BACTERIA	1	88.73	63.38	525	2932448	8	8	Bacteria	Firmicutes	Bacilli	None	None	None	None
CAB_M2809_spad_bins_3	BACTERIA	0.2	19.72	0	24	493326	1	1	Bacteria	Firmicutes	Clostridia	Oscillospirales	Ruminococcaceae	HUN007	HUN007 sp000712055
CAB_M2809_spad_bins_40	BACTERIA	0.2	26.76	1.41	196	1171384	1	1	Bacteria	Bacteroidota	Bacteroidia	Bacteroidales	Tannerellaceae	Parabacteroides	None
CAB_M2809_spad_bins_41	BACTERIA	0.8	73.24	0	86	1735151	16	16	Bacteria	Bacteroidota	Bacteroidia	Bacteroidales	Bacteroidaceae	Prevotella	None
CAB_M2809_spad_bins_42	BACTERIA	0.5	53.52	0	267	1739089	5	5	Bacteria	Firmicutes	Clostridia	Oscillospirales	Ruminococcaceae	Anaerofilum	Anaerofilum sp002160015
CAB_M2809_spad_bins_43	BLANK	0.9	0	0	13	252570	0	0	None	None	None	None	None	None	None
CAB_M2809_spad_bins_44	BACTERIA	0.2	26.76	4.23	125	1532948	0	0	None	None	None	None	None	None	None
CAB_M2809_spad_bins_45	BLANK	1	0	0	16	357592	0	0	None	None	None	None	None	None	None
CAB_M2809_spad_bins_46	BLANK	0.9	0	0	22	339455	0	0	None	None	None	None	None	None	None
CAB_M2809_spad_bins_47	BACTERIA	0.5	52.11	1.41	165	1878837	6	6	Bacteria	Firmicutes	Clostridia	Oscillospirales	Oscillospiraceae	Lawsonibacter	None
CAB_M2809_spad_bins_48	BACTERIA	0.9	85.92	1.41	117	2195123	13	13	Bacteria	Firmicutes	Clostridia	Lachnospirales	Lachnospiraceae	None	None
CAB_M2809_spad_bins_49	BACTERIA	0.2	29.58	1.41	249	1254342	5	4	Bacteria	Firmicutes	Clostridia	Oscillospirales	Oscillospiraceae	Lawsonibacter	None
CAB_M2809_spad_bins_4	BACTERIA	0.8	77.46	0	73	1557611	4	4	Bacteria	Firmicutes	Clostridia	Oscillospirales	Ruminococcaceae	None	None
CAB_M2809_spad_bins_50	BACTERIA	0.8	80.28	0	80	1698404	8	5	Bacteria	Firmicutes	Clostridia	Oscillospirales	Ruminococcaceae	Ruminococcus	None
CAB_M2809_spad_bins_51	BACTERIA	0.4	39.44	1.41	217	1700179	5	4	Bacteria	Firmicutes	Clostridia	Lachnospirales	Lachnospiraceae	Dorea	None
CAB_M2809_spad_bins_52	BACTERIA	0.7	64.79	0	49	996273	8	8	Bacteria	Firmicutes	Clostridia	Oscillospirales	Ruminococcaceae	None	None
CAB_M2809_spad_bins_53	BACTERIA	0.4	46.48	4.23	94	1635485	5	5	Bacteria	Firmicutes	Clostridia	Christensenellales	CAG-74	Firm-11	None
CAB_M2809_spad_bins_54	BLANK	1	0	0	109	787768	0	0	None	None	None	None	None	None	None
CAB_M2809_spad_bins_55	BACTERIA	0.2	42.25	2.82	147	2525643	7	6	Bacteria	Firmicutes	Clostridia	Lachnospirales	Lachnospiraceae	Faecalimonas	None
CAB_M2809_spad_bins_56	BLANK	0.9	0	0	36	626432	0	0	None	None	None	None	None	None	None
CAB_M2809_spad_bins_57	BACTERIA	0.8	78.87	1.41	201	1845843	11	9	Bacteria	Firmicutes	Clostridia	Oscillospirales	Ruminococcaceae	Ruminococcus	None
CAB_M2809_spad_bins_58	BLANK	0.8	0	0	78	716452	0	0	None	None	None	None	None	None	None
CAB_M2809_spad_bins_59	BACTERIA	0.4	49.3	0	137	2143964	2	2	Bacteria	Firmicutes	Clostridia	Lachnospirales	Lachnospiraceae	None	None
CAB_M2809_spad_bins_5	BLANK	0.7	0	0	122	1626275	1	1	Bacteria	Firmicutes	Clostridia	Oscillospirales	Oscillospiraceae	CAG-110	None
CAB_M2809_spad_bins_60	BLANK	0.9	0	0	209	1057542	0	0	None	None	None	None	None	None	None
CAB_M2809_spad_bins_61	BLANK	0.8	0	0	146	629012	0	0	None	None	None	None	None	None	None
CAB_M2809_spad_bins_62	BLANK	0.9	0	0	20	263486	1	1	Bacteria	Firmicutes	Clostridia	Oscillospirales	Oscillospiraceae	CAG-110	None
CAB_M2809_spad_bins_63	BACTERIA	1	94.37	2.82	113	1890066	14	4	Bacteria	Firmicutes	Clostridia	Lachnospirales	Lachnospiraceae	SFDP01	SFDP01 sp004558185
CAB_M2809_spad_bins_64	BACTERIA	0.4	50.7	1.41	122	2110302	4	4	Bacteria	Firmicutes	Clostridia	Lachnospirales	Lachnospiraceae	None	None
CAB_M2809_spad_bins_65	BACTERIA	0.6	56.34	0	35	793374	5	5	Bacteria	Bacteroidota	Bacteroidia	Bacteroidales	Muribaculaceae	None	None
CAB_M2809_spad_bins_66	BLANK	0.7	0	0	89	1185650	2	2	Bacteria	Firmicutes	Clostridia	Oscillospirales	Oscillospiraceae	CAG-110	None
CAB_M2809_spad_bins_67	BACTERIA	0.5	59.15	7.04	171	2752440	5	5	Bacteria	Firmicutes	Clostridia	Lachnospirales	Lachnospiraceae	None	None
CAB_M2809_spad_bins_68	BACTERIA	0.2	16.9	0	15	322279	1	1	Bacteria	Firmicutes	Clostridia	Lachnospirales	Lachnospiraceae	Faecalimonas	None
CAB_M2809_spad_bins_69	BACTERIA	0.2	29.58	1.41	140	941066	2	2	Bacteria	Bacteroidota	Bacteroidia	Bacteroidales	Muribaculaceae	None	None
CAB_M2809_spad_bins_6	BACTERIA	0.4	43.66	1.41	245	1433479	4	4	Bacteria	Firmicutes	Clostridia	Lachnospirales	Lachnospiraceae	None	None
CAB_M2809_spad_bins_70	BACTERIA	0.7	80.28	2.82	101	2031337	10	7	Bacteria	Firmicutes	Clostridia	Lachnospirales	Lachnospiraceae	UBA9414	UBA9414 sp003458885
CAB_M2809_spad_bins_71	BLANK	0.9	0	0	80	553556	0	0	None	None	None	None	None	None	None
CAB_M2809_spad_bins_72	BACTERIA	0.2	29.58	1.41	43	953217	2	2	Bacteria	Bacteroidota	Bacteroidia	Bacteroidales	Bacteroidaceae	Prevotella	None
CAB_M2809_spad_bins_73	BACTERIA	0.2	21.13	0	83	583514	2	2	Bacteria	Firmicutes	Clostridia	Oscillospirales	Oscillospiraceae	None	None
CAB_M2809_spad_bins_74	BLANK	0.8	0	0	100	445704	0	0	None	None	None	None	None	None	None
CAB_M2809_spad_bins_75	BACTERIA	0.5	53.52	0	58	1290747	10	10	Bacteria	Bacteroidota	Bacteroidia	Bacteroidales	Bacteroidaceae	Prevotella	None
CAB_M2809_spad_bins_76	BLANK	0.8	0	0	44	881674	2	2	Bacteria	Firmicutes	Clostridia	Lachnospirales	Lachnospiraceae	None	None
CAB_M2809_spad_bins_77	BLANK	1	0	0	27	213711	0	0	None	None	None	None	None	None	None
CAB_M2809_spad_bins_78	BACTERIA	1	98.59	0	105	2238984	14	14	Bacteria	Firmicutes	Clostridia	Lachnospirales	Lachnospiraceae	None	None
CAB_M2809_spad_bins_79	BACTERIA	0.3	32.39	14.08	579	3648320	2	2	Bacteria	Firmicutes	Clostridia	Christensenellales	CAG-74	None	None
CAB_M2809_spad_bins_7	BACTERIA	0.5	47.89	0	80	1416744	6	6	Bacteria	Firmicutes	Clostridia	Oscillospirales	Acutalibacteraceae	CAG-180	None
CAB_M2809_spad_bins_80	BACTERIA	0.2	18.31	1.41	82	949098	3	3	Bacteria	Bacteroidota	Bacteroidia	Bacteroidales	Bacteroidaceae	Prevotella	None
CAB_M2809_spad_bins_81	BACTERIA	0.6	57.75	2.82	87	1518545	10	10	Bacteria	Bacteroidota	Bacteroidia	Bacteroidales	Bacteroidaceae	Prevotella	None
CAB_M2809_spad_bins_82	BACTERIA	0.5	56.34	12.68	170	2563418	8	8	Bacteria	Firmicutes	Clostridia	Oscillospirales	Acutalibacteraceae	CAG-180	None
CAB_M2809_spad_bins_83	BACTERIA	0.9	88.73	4.23	127	2649903	13	5	Bacteria	Firmicutes	Clostridia	Lachnospirales	Lachnospiraceae	Acetatifactor	None
CAB_M2809_spad_bins_84	BACTERIA	1	98.59	2.82	104	2198443	14	10	Bacteria	Bacteroidota	Bacteroidia	Bacteroidales	Bacteroidaceae	Prevotellamassilia	None
CAB_M2809_spad_bins_85	BACTERIA	0.4	39.44	1.41	173	1224104	2	2	Bacteria	Firmicutes	Clostridia	Lachnospirales	Lachnospiraceae	Roseburia	None
CAB_M2809_spad_bins_86	BACTERIA	0.2	21.13	0	285	1253705	4	2	Bacteria	Firmicutes	Clostridia	Lachnospirales	Lachnospiraceae	Acetivibrio	Acetivibrio ethanolgignens
CAB_M2809_spad_bins_87	BACTERIA	0.3	40.85	0	115	1877593	2	2	Bacteria	Firmicutes	Clostridia	Oscillospirales	Oscillospiraceae	CAG-110	None
CAB_M2809_spad_bins_88	BACTERIA	0.5	61.97	0	217	2100364	8	8	Bacteria	Firmicutes	Clostridia	Lachnospirales	Lachnospiraceae	None	None
CAB_M2809_spad_bins_89	BLANK	0.9	0	0	65	346328	3	3	Bacteria	Bacteroidota	Bacteroidia	Bacteroidales	None	None	None
CAB_M2809_spad_bins_8	BACTERIA	0.5	52.11	2.82	249	2698827	6	6	Bacteria	Firmicutes	Clostridia	Lachnospirales	Lachnospiraceae	None	None
CAB_M2809_spad_bins_90	BLANK	1	0	0	41	262591	0	0	None	None	None	None	None	None	None
CAB_M2809_spad_bins_91	BLANK	0.9	0	0	118	437174	2	2	Bacteria	Firmicutes	Clostridia	Oscillospirales	Oscillospiraceae	Marseille-P3106	None
CAB_M2809_spad_bins_92	BACTERIA	0.3	32.39	4.23	286	2298738	2	2	Bacteria	Firmicutes	Clostridia	Lachnospirales	Lachnospiraceae	Roseburia	None
CAB_M2809_spad_bins_93	BACTERIA	0.4	40.85	11.27	322	2658936	6	6	Bacteria	Firmicutes	Clostridia	Lachnospirales	Lachnospiraceae	None	None
CAB_M2809_spad_bins_94	BLANK	1	0	0	18	363953	0	0	None	None	None	None	None	None	None
CAB_M2809_spad_bins_95	BACTERIA	1	94.37	0	149	1808338	13	12	Bacteria	Firmicutes	Bacilli	Erysipelotrichales	Erysipelotrichaceae	Traorella	Traorella massiliensis
CAB_M2809_spad_bins_96	BACTERIA	1	100	2.82	140	2106938	3	3	Bacteria	Firmicutes	Clostridia	Oscillospirales	Acutalibacteraceae	None	None
CAB_M2809_spad_bins_97	BLANK	1	0	0	26	277410	0	0	None	None	None	None	None	None	None
CAB_M2809_spad_bins_98	BACTERIA	0.6	61.97	21.13	249	3328314	12	12	Bacteria	Firmicutes	Clostridia	Lachnospirales	Lachnospiraceae	None	None
CAB_M2809_spad_bins_99	BACTERIA	0.6	56.34	2.82	266	2135296	7	7	Bacteria	Firmicutes	Clostridia	Christensenellales	CAG-74	SFFH01	None
CAB_M2809_spad_bins_9	BLANK	0.9	0	0	83	541379	0	0	None	None	None	None	None	None	None
CAB_M2962_spad_bins_100	BLANK	0.9	0	0	15	347036	2	2	Bacteria	Firmicutes	Clostridia	Lachnospirales	Lachnospiraceae	None	None
CAB_M2962_spad_bins_101	BACTERIA	0.4	40.85	2.82	153	2012947	1	1	Bacteria	Firmicutes	Clostridia	Lachnospirales	Lachnospiraceae	UBA9414	UBA9414 sp003458885
CAB_M2962_spad_bins_102	BLANK	0.8	0	0	34	471871	0	0	None	None	None	None	None	None	None
CAB_M2962_spad_bins_103	BACTERIA	0.9	78.87	4.23	67	1149578	3	2	Bacteria	Firmicutes	Bacilli	RF39	CAG-822	UBA5026	UBA5026 sp900550255
CAB_M2962_spad_bins_104	BACTERIA	1	94.37	1.41	122	2578825	12	5	Bacteria	Firmicutes	Clostridia	Christensenellales	CAG-74	UBA11524	UBA11524 sp000437595
CAB_M2962_spad_bins_105	BACTERIA	0.9	87.32	2.82	147	2333760	17	17	Bacteria	Firmicutes	Clostridia	Lachnospirales	Lachnospiraceae	None	None
CAB_M2962_spad_bins_106	BACTERIA	0.3	30.99	0	33	719718	1	1	Bacteria	Firmicutes	Clostridia	Oscillospirales	Acutalibacteraceae	None	None
CAB_M2962_spad_bins_107	BACTERIA	0.4	35.21	0	46	945319	4	4	Bacteria	Firmicutes	Clostridia	Lachnospirales	Lachnospiraceae	Faecalimonas	None
CAB_M2962_spad_bins_108	BLANK	0.8	0	0	70	385456	1	1	Bacteria	Firmicutes	Clostridia	Oscillospirales	Oscillospiraceae	Flavonifractor	Flavonifractor sp002159455
CAB_M2962_spad_bins_109	BACTERIA	0.8	78.87	2.82	77	1689304	7	7	Bacteria	Firmicutes	Dehalobacteriia	UBA7702	UBA7702	UBA7702	UBA7702 sp002482535
CAB_M2962_spad_bins_10	BLANK	1	0	0	10	245447	0	0	None	None	None	None	None	None	None
CAB_M2962_spad_bins_110	BLANK	0.9	0	0	60	289314	1	1	Bacteria	Firmicutes	Clostridia	Oscillospirales	Ruminococcaceae	Acetanaerobacterium	Acetanaerobacterium elongatum
CAB_M2962_spad_bins_111	BLANK	1	0	0	40	321773	0	0	None	None	None	None	None	None	None
CAB_M2962_spad_bins_112	BLANK	1	0	0	29	385422	0	0	None	None	None	None	None	None	None
CAB_M2962_spad_bins_113	BACTERIA	0.4	57.75	1.41	185	1870733	2	2	Bacteria	Firmicutes	Clostridia	Lachnospirales	Lachnospiraceae	None	None
CAB_M2962_spad_bins_114	BLANK	0.8	0	0	31	345375	0	0	None	None	None	None	None	None	None
CAB_M2962_spad_bins_115	BLANK	1	0	0	37	364837	0	0	None	None	None	None	None	None	None
CAB_M2962_spad_bins_116	BACTERIA	1	88.73	170.42	261	4169802	10	4	Bacteria	Firmicutes	Bacilli	RF39	CAG-1000	UBA11963	UBA11963 sp900552975
CAB_M2962_spad_bins_117	BACTERIA	0.3	36.62	0	31	764019	9	6	Bacteria	Firmicutes	Clostridia	Oscillospirales	Oscillospiraceae	CAG-103	CAG-103 sp004556965
CAB_M2962_spad_bins_118	BLANK	1	0	0	17	336974	0	0	None	None	None	None	None	None	None
CAB_M2962_spad_bins_119	BACTERIA	0.4	57.75	36.62	1190	5888912	10	2	Bacteria	Firmicutes	Clostridia	Lachnospirales	Lachnospiraceae	Blautia	None
CAB_M2962_spad_bins_11	BACTERIA	0.4	46.48	1.41	222	1638459	7	6	Bacteria	Firmicutes	Clostridia	Lachnospirales	Lachnospiraceae	Dorea	None
CAB_M2962_spad_bins_120	BLANK	0.8	0	0	26	544201	0	0	None	None	None	None	None	None	None
CAB_M2962_spad_bins_121	BACTERIA	0.9	91.55	1.41	68	1317884	10	10	Bacteria	Firmicutes	Clostridia	TANB77	CAG-508	CAG-269	None
CAB_M2962_spad_bins_122	BACTERIA	0.3	33.8	0	60	1319809	1	1	Bacteria	Firmicutes	Clostridia	Oscillospirales	Oscillospiraceae	CAG-103	CAG-103 sp900316745
CAB_M2962_spad_bins_123	BLANK	0.8	0	0	16	287957	2	2	Bacteria	Firmicutes	Clostridia	TANB77	CAG-508	CAG-354	CAG-354 sp900555085
CAB_M2962_spad_bins_124	BACTERIA	0.9	92.96	0	79	1736029	20	20	Bacteria	Firmicutes	Clostridia	Oscillospirales	Acutalibacteraceae	Ruminococcus	None
CAB_M2962_spad_bins_125	BACTERIA	0.4	52.11	0	82	1817220	8	7	Bacteria	Firmicutes	Clostridia	Oscillospirales	Ruminococcaceae	Ruminiclostridium	None
CAB_M2962_spad_bins_126	BLANK	1	0	0	22	332641	0	0	None	None	None	None	None	None	None
CAB_M2962_spad_bins_127	BACTERIA	1	100	0	88	1919807	5	5	Bacteria	Firmicutes	Clostridia	Oscillospirales	Ruminococcaceae	None	None
CAB_M2962_spad_bins_128	BACTERIA	0.6	66.2	1.41	87	1739041	8	7	Bacteria	Firmicutes	Clostridia	Oscillospirales	Oscillospiraceae	CAG-110	None
CAB_M2962_spad_bins_129	BACTERIA	0.3	35.21	0	54	1142157	5	5	Bacteria	Firmicutes	Clostridia	Oscillospirales	Oscillospiraceae	CAG-110	None
CAB_M2962_spad_bins_12	BACTERIA	0.3	43.66	0	64	1305910	9	9	Bacteria	Firmicutes	Clostridia	Lachnospirales	Lachnospiraceae	None	None
CAB_M2962_spad_bins_130	BACTERIA	0.5	46.48	0	31	634459	2	2	Bacteria	Firmicutes	Clostridia	Oscillospirales	None	None	None
CAB_M2962_spad_bins_131	BACTERIA	0.9	92.96	4.23	79	1527813	1	1	Bacteria	Firmicutes	Clostridia	TANB77	UBA1234	UBA1234	UBA1234 sp002404755
CAB_M2962_spad_bins_132	BACTERIA	0.8	80.28	4.23	187	1931484	10	10	Bacteria	Firmicutes	Clostridia	Peptostreptococcales	Anaerovoracaceae	None	None
CAB_M2962_spad_bins_133	BACTERIA	0.5	59.15	0	102	2219591	5	5	Bacteria	Firmicutes	Clostridia	Lachnospirales	Lachnospiraceae	None	None
CAB_M2962_spad_bins_134	BACTERIA	0.4	39.44	0	56	1268148	4	4	Bacteria	Firmicutes	Clostridia	Oscillospirales	Oscillospiraceae	CAG-110	None
CAB_M2962_spad_bins_135	BACTERIA	1	98.59	2.82	126	1944265	16	8	Bacteria	Firmicutes	Clostridia	Peptostreptococcales	Anaerovoracaceae	UBA1191	UBA1191 sp900549125
CAB_M2962_spad_bins_136	BACTERIA	0.8	83.1	0	102	2224709	13	13	Bacteria	Firmicutes	Clostridia	Lachnospirales	Lachnospiraceae	CAG-45	None
CAB_M2962_spad_bins_137	BACTERIA	0.7	71.83	1.41	128	1946951	11	11	Bacteria	Firmicutes	Clostridia	Lachnospirales	Lachnospiraceae	None	None
CAB_M2962_spad_bins_138	BACTERIA	0.4	36.62	0	54	1118344	5	5	Bacteria	Firmicutes	Clostridia	Oscillospirales	Acutalibacteraceae	CAG-180	None
CAB_M2962_spad_bins_139	BACTERIA	0.4	47.89	2.82	183	2380609	4	4	Bacteria	Firmicutes	Clostridia	Lachnospirales	Lachnospiraceae	Blautia	None
CAB_M2962_spad_bins_13	BLANK	1	0	0	107	907643	0	0	None	None	None	None	None	None	None
CAB_M2962_spad_bins_140	BACTERIA	0.4	42.25	2.82	372	3037207	5	5	Bacteria	Firmicutes	Clostridia	Lachnospirales	Lachnospiraceae	None	None
CAB_M2962_spad_bins_141	BACTERIA	0.3	42.25	1.41	156	1188487	1	1	Bacteria	Firmicutes	Clostridia	Lachnospirales	Lachnospiraceae	UMGS1370	UMGS1370 sp900542035
CAB_M2962_spad_bins_142	BLANK	0.8	0	0	187	1974716	1	1	Bacteria	Firmicutes	Clostridia	Lachnospirales	Lachnospiraceae	Blautia	Blautia sp003471165
CAB_M2962_spad_bins_143	BLANK	0.8	0	0	26	584803	0	0	None	None	None	None	None	None	None
CAB_M2962_spad_bins_144	BACTERIA	0.3	36.62	2.82	181	2108352	2	2	Bacteria	Firmicutes	Clostridia	Oscillospirales	Oscillospiraceae	CAG-110	None
CAB_M2962_spad_bins_145	BACTERIA	0.3	32.39	0	160	907785	1	1	Bacteria	Firmicutes	Clostridia	Oscillospirales	Ruminococcaceae	Acetanaerobacterium	Acetanaerobacterium elongatum
CAB_M2962_spad_bins_146	BACTERIA	0.4	46.48	7.04	281	1826245	8	6	Bacteria	Firmicutes	Clostridia	Lachnospirales	Lachnospiraceae	2022-02-14	14-2 sp001940225
CAB_M2962_spad_bins_147	BACTERIA	0.3	46.48	23.94	279	3249847	5	2	Bacteria	Firmicutes	Clostridia	Oscillospirales	Oscillospiraceae	CAG-110	CAG-110 sp900554625
CAB_M2962_spad_bins_148	BACTERIA	0.5	52.11	5.63	133	967768	9	9	Bacteria	Firmicutes	Clostridia	Clostridiales	Clostridiaceae	Clostridium	Clostridium sp001403635
CAB_M2962_spad_bins_149	BACTERIA	0.6	59.15	4.23	292	1895305	5	5	Bacteria	Firmicutes	Clostridia	Lachnospirales	Lachnospiraceae	None	None
CAB_M2962_spad_bins_14	BACTERIA	0.5	59.15	1.41	98	2133536	8	7	Bacteria	Firmicutes	Clostridia	Oscillospirales	Oscillospiraceae	CAG-110	None
CAB_M2962_spad_bins_15	BACTERIA	0.3	35.21	0	177	1523436	0	0	None	None	None	None	None	None	None
CAB_M2962_spad_bins_16	BACTERIA	0.2	29.58	16.9	349	3014462	0	0	None	None	None	None	None	None	None
CAB_M2962_spad_bins_17	BLANK	1	0	0	14	207456	0	0	None	None	None	None	None	None	None
CAB_M2962_spad_bins_18	BACTERIA	0.9	91.55	1.41	133	2485901	13	13	Bacteria	Firmicutes	Clostridia	Lachnospirales	Lachnospiraceae	None	None
CAB_M2962_spad_bins_19	BACTERIA	0.5	49.3	50.7	124	485106	11	5	Bacteria	Firmicutes	Bacilli	RF39	CAG-822	UBA5578	UBA5578 sp900553395
CAB_M2962_spad_bins_1	BACTERIA	0.8	76.06	1.41	159	874451	5	5	Bacteria	Firmicutes	Clostridia	Oscillospirales	None	None	None
CAB_M2962_spad_bins_20	BLANK	1	0	0	10	218435	0	0	None	None	None	None	None	None	None
CAB_M2962_spad_bins_21	BACTERIA	0.3	32.39	4.23	38	704711	1	1	Bacteria	Firmicutes	Clostridia	TANB77	CAG-508	UBA7001	UBA7001 sp002449785
CAB_M2962_spad_bins_22	BACTERIA	0.4	35.21	0	172	844309	4	4	Bacteria	Firmicutes	Clostridia	Oscillospirales	Acutalibacteraceae	UMGS263	UMGS263 sp900540535
CAB_M2962_spad_bins_23	BACTERIA	0.3	22.54	0	311	1858560	3	3	Bacteria	Firmicutes	Clostridia	Clostridiales	Clostridiaceae	Clostridium	Clostridium sp001403635
CAB_M2962_spad_bins_24	BLANK	0.9	0	0	35	546873	2	2	Bacteria	Firmicutes	Clostridia	TANB77	CAG-508	UMGS1781	None
CAB_M2962_spad_bins_25	BLANK	1	0	0	21	481844	0	0	None	None	None	None	None	None	None
CAB_M2962_spad_bins_26	BACTERIA	1	87.32	1.41	99	1597356	16	14	Bacteria	Firmicutes	Clostridia	Peptostreptococcales	Anaerovoracaceae	CAG-145	None
CAB_M2962_spad_bins_27	BACTERIA	0.8	77.46	1.41	51	1012667	4	4	Bacteria	Firmicutes	Bacilli	RF39	CAG-611	None	None
CAB_M2962_spad_bins_28	BACTERIA	0.8	78.87	2.82	214	4714248	16	16	Bacteria	Bacteroidota	Bacteroidia	Bacteroidales	Bacteroidaceae	Bacteroides	None
CAB_M2962_spad_bins_29	BLANK	1	0	0	35	603575	0	0	None	None	None	None	None	None	None
CAB_M2962_spad_bins_2	BACTERIA	0.3	29.58	2.82	41	552948	4	3	Bacteria	Firmicutes	Clostridia	Lachnospirales	Lachnospiraceae	UBA9414	UBA9414 sp003458885
CAB_M2962_spad_bins_30	BACTERIA	1	97.18	0	99	2015752	18	17	Bacteria	Firmicutes	Clostridia	Oscillospirales	Ruminococcaceae	UBA866	UBA866 sp900543295
CAB_M2962_spad_bins_31	BACTERIA	0.2	22.54	1.41	276	1464348	1	1	Bacteria	Firmicutes	Clostridia	Christensenellales	CAG-74	UMGS1633	UMGS1633 sp900553645
CAB_M2962_spad_bins_32	BACTERIA	0.3	35.21	2.82	322	1626659	2	2	Bacteria	Firmicutes	Clostridia	Lachnospirales	Lachnospiraceae	CAG-510	CAG-510 sp900551115
CAB_M2962_spad_bins_33	BACTERIA	0.2	19.72	1.41	172	940332	4	4	Bacteria	Firmicutes	Clostridia	Lachnospirales	Lachnospiraceae	None	None
CAB_M2962_spad_bins_34	BACTERIA	1	94.37	1.41	125	1769367	13	12	Bacteria	Firmicutes	Bacilli	Erysipelotrichales	Erysipelotrichaceae	Traorella	Traorella massiliensis
CAB_M2962_spad_bins_35	BLANK	0.9	0	0	50	694512	1	1	Bacteria	Firmicutes	Clostridia	Lachnospirales	Lachnospiraceae	Faecalimonas	None
CAB_M2962_spad_bins_36	BACTERIA	1	91.55	123.94	246	2790212	9	9	Bacteria	Firmicutes	Bacilli	RF39	None	None	None
CAB_M2962_spad_bins_37	BLANK	0.8	0	0	49	1049125	3	3	Bacteria	Firmicutes	Clostridia	Lachnospirales	Lachnospiraceae	UBA9414	UBA9414 sp003458885
CAB_M2962_spad_bins_38	BLANK	1	0	0	40	507796	0	0	None	None	None	None	None	None	None
CAB_M2962_spad_bins_39	BACTERIA	0.5	56.34	1.41	138	2346879	9	8	Bacteria	Firmicutes	Clostridia	Lachnospirales	Lachnospiraceae	Blautia	None
CAB_M2962_spad_bins_3	BACTERIA	0.5	53.52	1.41	133	1174431	4	4	Bacteria	Firmicutes	Clostridia	Oscillospirales	Ruminococcaceae	None	None
CAB_M2962_spad_bins_40	BACTERIA	0.4	53.52	2.82	137	2833377	5	5	Bacteria	Firmicutes	Clostridia	Lachnospirales	Lachnospiraceae	None	None
CAB_M2962_spad_bins_41	BACTERIA	1	97.18	118.31	333	5077149	37	36	Bacteria	Firmicutes	Bacilli	Erysipelotrichales	Erysipelatoclostridiaceae	None	None
CAB_M2962_spad_bins_42	BACTERIA	0.3	33.8	1.41	56	609670	4	3	Bacteria	Firmicutes	Bacilli	RF39	CAG-611	UMGS1449	UMGS1449 sp900551925
CAB_M2962_spad_bins_43	BACTERIA	0.4	47.89	0	114	1938809	5	5	Bacteria	Firmicutes	Clostridia	Lachnospirales	Lachnospiraceae	None	None
CAB_M2962_spad_bins_44	BACTERIA	0.5	53.52	1.41	111	2240494	5	4	Bacteria	Firmicutes	Clostridia	Christensenellales	CAG-74	Firm-11	None
CAB_M2962_spad_bins_45	BACTERIA	0.6	60.56	4.23	178	2254928	8	8	Bacteria	Firmicutes	Clostridia	Lachnospirales	Lachnospiraceae	Coprococcus	None
CAB_M2962_spad_bins_46	BACTERIA	0.3	30.99	1.41	37	796456	2	2	Bacteria	Firmicutes	Clostridia	Lachnospirales	Lachnospiraceae	UBA9414	UBA9414 sp003458885
CAB_M2962_spad_bins_47	BACTERIA	0.3	39.44	36.62	886	5246132	2	2	Bacteria	Firmicutes	Clostridia	Lachnospirales	Lachnospiraceae	Ruminococcus	None
CAB_M2962_spad_bins_48	BACTERIA	1	97.18	0	159	3012447	18	18	Bacteria	Firmicutes	Clostridia	Lachnospirales	Lachnospiraceae	CAG-590	None
CAB_M2962_spad_bins_49	BACTERIA	1	95.77	0	100	2030614	13	10	Bacteria	Actinobacteriota	Coriobacteriia	Coriobacteriales	Eggerthellaceae	Slackia	None
CAB_M2962_spad_bins_4	BACTERIA	0.8	81.69	59.15	120	2124822	23	22	Bacteria	Firmicutes	Clostridia	Lachnospirales	Lachnospiraceae	None	None
CAB_M2962_spad_bins_50	BACTERIA	0.5	52.11	1.41	377	3085232	9	9	Bacteria	Firmicutes	Clostridia	Lachnospirales	Lachnospiraceae	None	None
CAB_M2962_spad_bins_51	BLANK	0.8	0	0	22	458850	1	1	Bacteria	Firmicutes	Clostridia	Oscillospirales	Acutalibacteraceae	CAG-180	CAG-180 sp004555265
CAB_M2962_spad_bins_52	BACTERIA	0.2	25.35	22.54	141	1690780	1	1	Bacteria	Firmicutes	Clostridia	Oscillospirales	Oscillospiraceae	CAG-110	CAG-110 sp900554625
CAB_M2962_spad_bins_53	BACTERIA	0.5	45.07	0	73	1372176	5	2	Bacteria	Firmicutes	Clostridia	Lachnospirales	Lachnospiraceae	Bariatricus	Bariatricus massiliensis
CAB_M2962_spad_bins_54	BACTERIA	1	90.14	18.31	95	2044040	15	15	Bacteria	Firmicutes	Clostridia	Lachnospirales	Lachnospiraceae	None	None
CAB_M2962_spad_bins_55	BACTERIA	0.6	61.97	1.41	199	2029052	9	9	Bacteria	Firmicutes	Clostridia	Lachnospirales	Lachnospiraceae	None	None
CAB_M2962_spad_bins_56	BACTERIA	1	97.18	46.48	115	2432219	28	19	Bacteria	Firmicutes	Clostridia	Oscillospirales	Ruminococcaceae	Ruminococcus	None
CAB_M2962_spad_bins_57	BLANK	0.7	0	0	70	288798	0	0	None	None	None	None	None	None	None
CAB_M2962_spad_bins_58	BACTERIA	0.9	91.55	609.86	2583	13660781	73	20	Bacteria	Firmicutes	Clostridia	TANB77	CAG-508	CAG-269	None
CAB_M2962_spad_bins_59	BACTERIA	1	95.77	0	106	2333439	14	3	Bacteria	Actinobacteriota	Coriobacteriia	Coriobacteriales	Eggerthellaceae	Arabia	Arabia massiliensis
CAB_M2962_spad_bins_5	BACTERIA	0.9	84.51	1.41	119	2134898	12	9	Bacteria	Firmicutes	Clostridia	Peptostreptococcales	Anaerovoracaceae	Emergencia	None
CAB_M2962_spad_bins_60	BACTERIA	0.3	25.35	8.45	186	2073387	2	2	Bacteria	Firmicutes	Clostridia	None	None	None	None
CAB_M2962_spad_bins_61	BLANK	0.8	0	0	23	436461	1	1	Bacteria	Firmicutes	Clostridia	Oscillospirales	Oscillospiraceae	CAG-110	CAG-110 sp900544405
CAB_M2962_spad_bins_62	BACTERIA	0.4	40.85	0	14	260894	3	2	Bacteria	Firmicutes	Clostridia	Oscillospirales	Oscillospiraceae	CAG-110	None
CAB_M2962_spad_bins_63	BACTERIA	0.3	33.8	2.82	145	1809791	0	0	None	None	None	None	None	None	None
CAB_M2962_spad_bins_64	BACTERIA	0.5	70.42	4.23	117	2500985	7	5	Bacteria	Firmicutes	Clostridia	Christensenellales	CAG-74	Firm-11	Firm-11 sp900550955
CAB_M2962_spad_bins_65	BACTERIA	1	94.37	0	98	2056895	10	10	Bacteria	Firmicutes	Clostridia	Oscillospirales	Acutalibacteraceae	None	None
CAB_M2962_spad_bins_66	BACTERIA	1	95.77	5.63	118	2059171	14	14	Bacteria	Firmicutes	Clostridia	Oscillospirales	Acutalibacteraceae	CAG-488	None
CAB_M2962_spad_bins_67	BACTERIA	0.5	61.97	2.82	239	1650202	5	5	Bacteria	Firmicutes	Clostridia	Lachnospirales	None	None	None
CAB_M2962_spad_bins_68	BACTERIA	0.7	71.83	0	107	2339846	9	9	Bacteria	Firmicutes	Clostridia	Lachnospirales	Lachnospiraceae	None	None
CAB_M2962_spad_bins_69	BLANK	0.8	0	0	12	275188	0	0	None	None	None	None	None	None	None
CAB_M2962_spad_bins_6	BACTERIA	1	88.73	118.31	377	2992449	16	16	Bacteria	Firmicutes	Bacilli	RF39	None	None	None
CAB_M2962_spad_bins_70	BACTERIA	0.4	42.25	21.13	1335	7873526	8	3	Bacteria	Firmicutes	Clostridia	Lachnospirales	Lachnospiraceae	Eubacterium	Eubacterium sp000432355
CAB_M2962_spad_bins_71	BACTERIA	0.9	73.24	0	62	1350965	4	4	Bacteria	Firmicutes	Clostridia	Oscillospirales	Acutalibacteraceae	None	None
CAB_M2962_spad_bins_72	BACTERIA	1	91.55	152.11	241	3799727	36	6	Bacteria	Firmicutes	Clostridia	TANB77	CAG-508	CAG-245	CAG-245 sp000435175
CAB_M2962_spad_bins_73	BACTERIA	0.2	22.54	0	34	705903	2	2	Bacteria	Firmicutes	Clostridia	Oscillospirales	Acutalibacteraceae	CAG-180	None
CAB_M2962_spad_bins_74	BLANK	1	0	0	22	213489	0	0	None	None	None	None	None	None	None
CAB_M2962_spad_bins_75	BACTERIA	0.9	78.87	2.82	53	1110482	8	5	Bacteria	Firmicutes	Clostridia	TANB77	CAG-508	CAG-354	CAG-354 sp900555085
CAB_M2962_spad_bins_76	BACTERIA	1	92.96	4.23	89	1663620	18	7	Bacteria	Firmicutes	Clostridia	Peptostreptococcales	Anaerovoracaceae	CAG-145	CAG-145 sp900545135
CAB_M2962_spad_bins_77	BACTERIA	1	91.55	0	76	1646848	17	5	Bacteria	Firmicutes	Clostridia	Oscillospirales	Acutalibacteraceae	Eubacterium	Eubacterium sp002361935
CAB_M2962_spad_bins_78	BACTERIA	0.4	38.03	0	34	815223	7	7	Bacteria	Firmicutes	Clostridia	Oscillospirales	Acutalibacteraceae	None	None
CAB_M2962_spad_bins_79	BACTERIA	0.9	84.51	1.41	80	1318158	2	2	Bacteria	Firmicutes	Bacilli	RF39	CAG-302	None	None
CAB_M2962_spad_bins_7	BACTERIA	1	87.32	0	83	1427771	10	9	Bacteria	Firmicutes	Bacilli	RF39	CAG-822	UBA5026	UBA5026 sp900546745
CAB_M2962_spad_bins_80	BLANK	1	0	0	34	345297	0	0	None	None	None	None	None	None	None
CAB_M2962_spad_bins_81	BLANK	0.9	0	0	68	358279	0	0	None	None	None	None	None	None	None
CAB_M2962_spad_bins_82	BACTERIA	0.5	52.11	1.41	230	1698410	6	6	Bacteria	Firmicutes	Clostridia	Oscillospirales	Oscillospiraceae	None	None
CAB_M2962_spad_bins_83	BACTERIA	0.5	49.3	4.23	99	1753306	5	3	Bacteria	Firmicutes	Clostridia	TANB77	CAG-508	UBA7001	UBA7001 sp900553685
CAB_M2962_spad_bins_84	BLANK	0.8	0	0	261	1686090	0	0	None	None	None	None	None	None	None
CAB_M2962_spad_bins_85	BACTERIA	0.4	46.48	2.82	57	1166370	4	4	Bacteria	Firmicutes	Clostridia	Oscillospirales	Oscillospiraceae	CAG-110	None
CAB_M2962_spad_bins_86	BACTERIA	0.2	28.17	5.63	350	1956674	3	3	Bacteria	Firmicutes	Clostridia	Lachnospirales	Lachnospiraceae	None	None
CAB_M2962_spad_bins_87	BACTERIA	1	95.77	0	140	2544909	17	17	Bacteria	Firmicutes	Clostridia	Lachnospirales	Lachnospiraceae	Eubacterium	None
CAB_M2962_spad_bins_88	BLANK	0.8	0	0	142	744120	2	2	Bacteria	Firmicutes	Clostridia	Lachnospirales	Lachnospiraceae	None	None
CAB_M2962_spad_bins_89	BLANK	1	0	0	60	254995	0	0	None	None	None	None	None	None	None
CAB_M2962_spad_bins_8	BLANK	0.9	0	0	25	527882	0	0	None	None	None	None	None	None	None
CAB_M2962_spad_bins_90	BACTERIA	0.3	35.21	0	170	1042813	9	4	Bacteria	Firmicutes	Clostridia	Peptostreptococcales	Anaerovoracaceae	UBA1191	UBA1191 sp900066305
CAB_M2962_spad_bins_91	BACTERIA	1	91.55	98.59	280	4271763	29	16	Bacteria	Firmicutes	Clostridia	TANB77	CAG-508	UBA7001	UBA7001 sp900553685
CAB_M2962_spad_bins_92	BACTERIA	0.4	50.7	0	181	1507044	2	2	Bacteria	Firmicutes	Clostridia	Oscillospirales	Oscillospiraceae	None	None
CAB_M2962_spad_bins_93	BACTERIA	0.2	29.58	1.41	347	2112052	2	2	Bacteria	Firmicutes	Clostridia	Lachnospirales	Lachnospiraceae	Ruminococcus	None
CAB_M2962_spad_bins_94	BLANK	1	0	0	25	253070	0	0	None	None	None	None	None	None	None
CAB_M2962_spad_bins_95	BACTERIA	0.4	43.66	2.82	232	2275366	4	2	Bacteria	Firmicutes	Clostridia	Lachnospirales	Lachnospiraceae	UBA7160	UBA7160 sp003612585
CAB_M2962_spad_bins_96	BLANK	0.9	0	0	12	258746	0	0	None	None	None	None	None	None	None
CAB_M2962_spad_bins_97	BLANK	0.8	0	0	66	411890	0	0	None	None	None	None	None	None	None
CAB_M2962_spad_bins_98	BLANK	0.9	0	0	21	291789	1	1	Bacteria	Firmicutes	Clostridia	Oscillospirales	Oscillospiraceae	CAG-110	CAG-110 sp900547405
CAB_M2962_spad_bins_99	BLANK	1	0	0	58	340892	0	0	None	None	None	None	None	None	None
CAB_M2962_spad_bins_9	BACTERIA	0.6	50.7	0	42	797364	9	8	Bacteria	Firmicutes	Clostridia	Oscillospirales	Acutalibacteraceae	CAG-180	None
DASY_M1777_spad_bins_10	BACTERIA	0.7	71.83	4.23	162	1047824	10	8	Bacteria	Actinobacteriota	Coriobacteriia	Coriobacteriales	Eggerthellaceae	Slackia	None
DASY_M1777_spad_bins_11	BLANK	0.8	0	0	315	1624773	0	0	None	None	None	None	None	None	None
DASY_M1777_spad_bins_12	BLANK	0.7	0	0	195	685841	2	2	Bacteria	Eremiobacterota	Eremiobacteria	Eremiobacterales	Eremiobacteraceae	Eremiobacter	Eremiobacter sp003244105
DASY_M1777_spad_bins_13	BLANK	0.8	0	0	274	893424	3	3	Bacteria	Actinobacteriota	Actinomycetia	Mycobacteriales	Mycobacteriaceae	Mycobacterium	None
DASY_M1777_spad_bins_14	BACTERIA	0.5	50.7	0	201	1041288	5	5	Bacteria	Actinobacteriota	Coriobacteriia	Coriobacteriales	Eggerthellaceae	None	None
DASY_M1777_spad_bins_15	BACTERIA	0.6	54.93	16.9	1550	5297156	3	3	Bacteria	Actinobacteriota	Actinomycetia	Streptosporangiales	Streptosporangiaceae	None	None
DASY_M1777_spad_bins_16	BACTERIA	0.3	47.89	1.41	245	2702090	6	2	Bacteria	Firmicutes	Clostridia	Lachnospirales	Lachnospiraceae	Blautia	Blautia sp900556555
DASY_M1777_spad_bins_17	BACTERIA	0.9	90.14	4.23	100	2035489	6	6	Bacteria	Firmicutes	Clostridia	Lachnospirales	Lachnospiraceae	None	None
DASY_M1777_spad_bins_18	BACTERIA	1	92.96	9.86	545	5237121	8	5	Bacteria	Proteobacteria	Alphaproteobacteria	Rhizobiales	Xanthobacteraceae	BOG-931	BOG-931 sp003164375
DASY_M1777_spad_bins_19	BLANK	1	0	0	53	238165	0	0	None	None	None	None	None	None	None
DASY_M1777_spad_bins_1	BACTERIA	0.3	32.39	0	225	2138724	2	2	Bacteria	Firmicutes	Clostridia	Lachnospirales	Lachnospiraceae	Blautia	None
DASY_M1777_spad_bins_20	BACTERIA	1	95.77	2.82	73	1537193	13	8	Bacteria	Proteobacteria	Gammaproteobacteria	Diplorickettsiales	Diplorickettsiaceae	Rickettsiella	Rickettsiella isopodorum
DASY_M1777_spad_bins_21	BLANK	1	0	0	311	1692432	0	0	None	None	None	None	None	None	None
DASY_M1777_spad_bins_22	BLANK	0.9	0	0	28	493230	0	0	None	None	None	None	None	None	None
DASY_M1777_spad_bins_23	BACTERIA	0.3	40.85	16.9	470	3936819	4	3	Bacteria	Firmicutes	Clostridia	Lachnospirales	Lachnospiraceae	Faecalimonas	None
DASY_M1777_spad_bins_24	BLANK	0.9	0	0	36	310922	0	0	None	None	None	None	None	None	None
DASY_M1777_spad_bins_25	BACTERIA	0.6	53.52	0	27	573394	16	15	Bacteria	Firmicutes	Bacilli	Lactobacillales	Enterococcaceae	Enterococcus	Enterococcus faecalis
DASY_M1777_spad_bins_26	BACTERIA	0.5	53.52	1.41	411	1434856	2	2	Bacteria	Actinobacteriota	Thermoleophilia	Solirubrobacterales	Solirubrobacteraceae	None	None
DASY_M1777_spad_bins_27	BLANK	0.9	0	0	85	350454	0	0	None	None	None	None	None	None	None
DASY_M1777_spad_bins_28	BLANK	0.8	0	0	267	1335967	1	1	Bacteria	Firmicutes	Clostridia	Lachnospirales	Lachnospiraceae	UBA9414	UBA9414 sp003458885
DASY_M1777_spad_bins_29	BLANK	0.9	0	0	12	225640	2	2	Bacteria	Firmicutes	Clostridia	Lachnospirales	Lachnospiraceae	None	None
DASY_M1777_spad_bins_2	BACTERIA	0.8	84.51	2.82	320	2449412	18	17	Bacteria	Firmicutes	Bacilli	Erysipelotrichales	Erysipelatoclostridiaceae	Erysipelatoclostridium	None
DASY_M1777_spad_bins_30	BACTERIA	0.6	63.38	0	99	2178066	6	6	Bacteria	Firmicutes	Clostridia	Peptostreptococcales	Anaerovoracaceae	None	None
DASY_M1777_spad_bins_31	BLANK	1	0	0	22	470137	1	1	Bacteria	Firmicutes	Bacilli	Lactobacillales	Enterococcaceae	Enterococcus	Enterococcus faecalis
DASY_M1777_spad_bins_32	BLANK	1	0	0	128	468424	0	0	None	None	None	None	None	None	None
DASY_M1777_spad_bins_33	BACTERIA	0.5	53.52	0	81	1379295	4	4	Bacteria	Firmicutes	Clostridia	Monoglobales	Monoglobaceae	None	None
DASY_M1777_spad_bins_34	BACTERIA	0.5	52.11	4.23	241	1606791	5	4	Bacteria	Firmicutes	Clostridia	Lachnospirales	Lachnospiraceae	Dorea	None
DASY_M1777_spad_bins_35	BACTERIA	0.2	32.39	4.23	500	2285782	2	2	Bacteria	Acidobacteriota	Acidobacteriae	UBA7541	UBA7541	UBA7541	None
DASY_M1777_spad_bins_36	BACTERIA	0.4	43.66	0	77	1567950	4	4	Bacteria	Firmicutes	Bacilli	Lactobacillales	Enterococcaceae	Enterococcus	Enterococcus faecalis
DASY_M1777_spad_bins_37	BACTERIA	0.8	85.92	38.03	1544	6970670	12	6	Bacteria	Proteobacteria	Alphaproteobacteria	Rhizobiales	Xanthobacteraceae	Bradyrhizobium	None
DASY_M1777_spad_bins_38	BLANK	1	0	0	93	333824	2	2	Bacteria	Firmicutes	Clostridia	Clostridiales	Clostridiaceae	Clostridium	Clostridium perfringens
DASY_M1777_spad_bins_39	BLANK	0.7	0	0	334	1409909	2	2	Bacteria	Proteobacteria	Alphaproteobacteria	Rhizobiales	Xanthobacteraceae	BOG-931	BOG-931 sp003164375
DASY_M1777_spad_bins_3	BACTERIA	0.6	63.38	5.63	366	4657457	10	5	Bacteria	Proteobacteria	Alphaproteobacteria	Rhizobiales	Rhizobiaceae	Mesorhizobium	Mesorhizobium sp001705425
DASY_M1777_spad_bins_40	BACTERIA	0.5	69.01	0	161	1650476	10	7	Bacteria	Firmicutes	Clostridia	Peptostreptococcales	Anaerovoracaceae	UBA1191	UBA1191 sp900549125
DASY_M1777_spad_bins_41	BACTERIA	1	94.37	111.27	3886	15000113	19	10	Bacteria	Proteobacteria	Alphaproteobacteria	ATCC43930	Stellaceae	AP-15	AP-15 sp005884825
DASY_M1777_spad_bins_4	BACTERIA	0.5	54.93	1.41	122	2057894	6	2	Bacteria	Firmicutes	Clostridia	Lachnospirales	Lachnospiraceae	Faecalimonas	Faecalimonas nexilis
DASY_M1777_spad_bins_5	BACTERIA	1	95.77	1.41	268	2078177	6	6	Bacteria	Firmicutes	Bacilli	Erysipelotrichales	None	None	None
DASY_M1777_spad_bins_6	BLANK	0.9	0	0	201	702725	0	0	None	None	None	None	None	None	None
DASY_M1777_spad_bins_7	BACTERIA	1	100	11.27	86	1599821	17	17	Bacteria	Firmicutes	Clostridia	Peptostreptococcales	Anaerovoracaceae	UBA1191	None
DASY_M1777_spad_bins_8	BACTERIA	1	94.37	1.41	105	2211233	9	9	Bacteria	Firmicutes	Clostridia	Oscillospirales	Acutalibacteraceae	None	None
DASY_M1777_spad_bins_9	BLANK	1	0	0	119	1071628	0	0	None	None	None	None	None	None	None
DASY_M2255_spad_bins_10	BACTERIA	0.2	35.21	2.82	916	4023894	5	5	Bacteria	Proteobacteria	Alphaproteobacteria	Rhizobiales	Rhizobiaceae	Mesorhizobium	None
DASY_M2255_spad_bins_11	BLANK	1	0	0	55	264308	0	0	None	None	None	None	None	None	None
DASY_M2255_spad_bins_12	BACTERIA	0.4	46.48	21.13	726	2840392	5	4	Bacteria	Proteobacteria	Alphaproteobacteria	Rhizobiales	Xanthobacteraceae	BOG-931	BOG-931 sp003164375
DASY_M2255_spad_bins_1	BACTERIA	0.8	88.73	4.23	488	7642864	21	20	Bacteria	Proteobacteria	Alphaproteobacteria	Rhizobiales	Xanthobacteraceae	Bradyrhizobium	None
DASY_M2255_spad_bins_2	BACTERIA	0.6	52.11	2.82	682	2331873	14	14	Bacteria	Actinobacteriota	Actinomycetia	Mycobacteriales	Mycobacteriaceae	Mycobacterium	None
DASY_M2255_spad_bins_3	BACTERIA	0.4	46.48	2.82	214	1788996	9	9	Bacteria	Firmicutes	Clostridia	Lachnospirales	Lachnospiraceae	Ruminococcus	None
DASY_M2255_spad_bins_4	BLANK	0.8	0	0	296	2287955	0	0	None	None	None	None	None	None	None
DASY_M2255_spad_bins_5	BLANK	0.8	0	0	67	256126	0	0	None	None	None	None	None	None	None
DASY_M2255_spad_bins_6	BLANK	1	0	0	118	847285	1	1	Bacteria	Firmicutes	Bacilli	Erysipelotrichales	Erysipelatoclostridiaceae	Longibaculum	Longibaculum sp900538465
DASY_M2255_spad_bins_7	BACTERIA	1	100	192.96	4496	18801114	45	20	Bacteria	Proteobacteria	Alphaproteobacteria	Rhizobiales	Xanthobacteraceae	Pseudolabrys	Pseudolabrys taiwanensis
DASY_M2255_spad_bins_8	BLANK	0.8	0	0	283	1267547	2	2	Bacteria	Proteobacteria	Alphaproteobacteria	ATCC43930	Stellaceae	AP-15	AP-15 sp005884825
DASY_M2255_spad_bins_9	BLANK	1	0	0	17	352851	0	0	None	None	None	None	None	None	None
DASY_M2865_spad_bins_100	BACTERIA	0.3	36.62	1.41	203	1235650	0	0	None	None	None	None	None	None	None
DASY_M2865_spad_bins_101	BACTERIA	0.5	49.3	1.41	100	1266482	5	4	Bacteria	Firmicutes	Bacilli	RF39	CAG-433	CAG-594	None
DASY_M2865_spad_bins_102	BACTERIA	0.8	76.06	38.03	462	2954799	4	2	Bacteria	Firmicutes	Bacilli	Erysipelotrichales	Erysipelotrichaceae	Traorella	Traorella massiliensis
DASY_M2865_spad_bins_103	BACTERIA	0.6	46.48	0	188	960393	11	11	Bacteria	Firmicutes	Clostridia	Oscillospirales	Acutalibacteraceae	Ruminococcus	None
DASY_M2865_spad_bins_104	BACTERIA	0.5	50.7	4.23	253	1866643	7	7	Bacteria	Firmicutes	Clostridia	Lachnospirales	Lachnospiraceae	None	None
DASY_M2865_spad_bins_105	BACTERIA	0.5	57.75	70.42	1104	7739469	9	3	Bacteria	Firmicutes	Clostridia	Lachnospirales	Lachnospiraceae	Faecalimonas	Faecalimonas sp000209385
DASY_M2865_spad_bins_106	BACTERIA	0.9	81.69	1.41	66	1061322	8	3	Bacteria	Firmicutes	Bacilli	RF39	CAG-822	UBA5026	UBA5026 sp900546745
DASY_M2865_spad_bins_107	BLANK	1	0	0	69	667061	1	1	Bacteria	Firmicutes	Clostridia	Lachnospirales	Lachnospiraceae	UBA9414	None
DASY_M2865_spad_bins_108	BACTERIA	0.4	38.03	8.45	246	1734306	3	3	Bacteria	Firmicutes	Clostridia	Lachnospirales	Lachnospiraceae	None	None
DASY_M2865_spad_bins_109	BACTERIA	0.5	50.7	2.82	292	1952469	5	5	Bacteria	Firmicutes	Clostridia	Oscillospirales	Oscillospiraceae	CAG-110	None
DASY_M2865_spad_bins_10	BLANK	0.7	0	0	179	1482154	0	0	None	None	None	None	None	None	None
DASY_M2865_spad_bins_110	BLANK	0.9	0	0	76	620093	0	0	None	None	None	None	None	None	None
DASY_M2865_spad_bins_111	BLANK	0.6	0	0	166	1229005	4	3	Bacteria	Firmicutes	Clostridia	Oscillospirales	Acutalibacteraceae	UMGS263	UMGS263 sp900540535
DASY_M2865_spad_bins_112	BLANK	1	0	0	96	416711	0	0	None	None	None	None	None	None	None
DASY_M2865_spad_bins_113	BLANK	0.9	0	0	99	687754	0	0	None	None	None	None	None	None	None
DASY_M2865_spad_bins_114	BACTERIA	1	90.14	105.63	349	3034364	24	24	Bacteria	Firmicutes	Clostridia	TANB77	CAG-508	None	None
DASY_M2865_spad_bins_115	BLANK	0.9	0	0	16	376402	0	0	None	None	None	None	None	None	None
DASY_M2865_spad_bins_116	BACTERIA	0.6	54.93	0	102	1180664	16	12	Bacteria	Firmicutes	Peptococcia	Peptococcales	Peptococcaceae	UBA7185	UBA7185 sp900556545
DASY_M2865_spad_bins_117	BACTERIA	0.7	66.2	4.23	195	1839883	7	5	Bacteria	Firmicutes	Clostridia	Lachnospirales	Lachnospiraceae	Eisenbergiella	None
DASY_M2865_spad_bins_118	BACTERIA	0.5	60.56	4.23	185	2363211	9	8	Bacteria	Firmicutes	Clostridia	Lachnospirales	Lachnospiraceae	Eisenbergiella	None
DASY_M2865_spad_bins_119	BACTERIA	0.5	53.52	4.23	193	2178462	8	8	Bacteria	Firmicutes	Bacilli	Erysipelotrichales	Erysipelatoclostridiaceae	Erysipelatoclostridium	None
DASY_M2865_spad_bins_11	BACTERIA	0.6	50.7	0	28	575292	3	3	Bacteria	Firmicutes	Clostridia	Oscillospirales	Oscillospiraceae	None	None
DASY_M2865_spad_bins_120	BLANK	1	0	0	80	297826	0	0	None	None	None	None	None	None	None
DASY_M2865_spad_bins_121	BLANK	0.9	0	0	88	340106	0	0	None	None	None	None	None	None	None
DASY_M2865_spad_bins_122	BLANK	1	0	0	114	484373	0	0	None	None	None	None	None	None	None
DASY_M2865_spad_bins_123	BACTERIA	0.2	15.49	4.23	107	819421	1	1	Bacteria	Firmicutes	Bacilli	RF39	CAG-611	CAG-877	CAG-877 sp900552495
DASY_M2865_spad_bins_124	BACTERIA	0.5	45.07	26.76	568	3770551	4	2	Bacteria	Firmicutes	Bacilli	Erysipelotrichales	Erysipelatoclostridiaceae	Longibaculum	Longibaculum sp900538465
DASY_M2865_spad_bins_12	BLANK	1	0	0	37	210716	0	0	None	None	None	None	None	None	None
DASY_M2865_spad_bins_13	BLANK	0.9	0	0	82	543691	0	0	None	None	None	None	None	None	None
DASY_M2865_spad_bins_14	BLANK	0.8	0	0	173	1193488	0	0	None	None	None	None	None	None	None
DASY_M2865_spad_bins_15	BACTERIA	0.2	28.17	4.23	303	1938549	1	1	Bacteria	Firmicutes	Clostridia	Oscillospirales	Oscillospiraceae	CAG-110	CAG-110 sp900540635
DASY_M2865_spad_bins_16	BACTERIA	0.8	78.87	1.41	517	2675874	8	8	Bacteria	Acidobacteriota	Acidobacteriae	Acidobacteriales	Koribacteraceae	None	None
DASY_M2865_spad_bins_17	BLANK	0.9	0	0	59	233288	0	0	None	None	None	None	None	None	None
DASY_M2865_spad_bins_18	BLANK	0.8	0	0	150	855698	0	0	None	None	None	None	None	None	None
DASY_M2865_spad_bins_19	BACTERIA	0.3	36.62	0	83	1077225	3	3	Bacteria	Firmicutes	Clostridia	Oscillospirales	Acutalibacteraceae	None	None
DASY_M2865_spad_bins_1	BLANK	1	0	0	61	302817	1	1	Bacteria	Firmicutes	Clostridia	Oscillospirales	Acutalibacteraceae	CAG-180	None
DASY_M2865_spad_bins_20	BLANK	1	0	0	45	207773	0	0	None	None	None	None	None	None	None
DASY_M2865_spad_bins_21	BACTERIA	0.5	52.11	1.41	231	1591393	6	6	Bacteria	Firmicutes	Clostridia	Lachnospirales	Lachnospiraceae	None	None
DASY_M2865_spad_bins_22	BLANK	0.8	0	0	70	291118	0	0	None	None	None	None	None	None	None
DASY_M2865_spad_bins_23	BLANK	0.9	0	0	36	229824	0	0	None	None	None	None	None	None	None
DASY_M2865_spad_bins_24	BACTERIA	0.9	90.14	208.45	3125	13905103	18	5	Bacteria	Firmicutes	Clostridia	TANB77	CAG-508	UBA7001	UBA7001 sp900553685
DASY_M2865_spad_bins_25	BACTERIA	0.5	56.34	1.41	97	1605096	1	1	Bacteria	Firmicutes	Bacilli	Erysipelotrichales	Erysipelotrichaceae	RUG521	RUG521 sp900319675
DASY_M2865_spad_bins_26	BLANK	1	0	0	41	208921	0	0	None	None	None	None	None	None	None
DASY_M2865_spad_bins_27	BLANK	0.9	0	0	46	264474	1	1	Bacteria	Firmicutes	Clostridia	Oscillospirales	Oscillospiraceae	Evtepia	Evtepia sp004551945
DASY_M2865_spad_bins_28	BLANK	0.9	0	0	139	767854	1	1	Bacteria	Firmicutes	Clostridia	Oscillospirales	Acutalibacteraceae	CAG-180	None
DASY_M2865_spad_bins_29	BLANK	1	0	0	134	642100	0	0	None	None	None	None	None	None	None
DASY_M2865_spad_bins_2	BACTERIA	0.3	36.62	1.41	153	734860	4	4	Bacteria	Firmicutes	Clostridia	Oscillospirales	Oscillospiraceae	None	None
DASY_M2865_spad_bins_30	BACTERIA	0.5	59.15	0	155	1766836	5	5	Bacteria	Firmicutes	Bacilli	Erysipelotrichales	Erysipelotrichaceae	Dielma	None
DASY_M2865_spad_bins_31	BLANK	1	0	0	43	250117	0	0	None	None	None	None	None	None	None
DASY_M2865_spad_bins_32	BLANK	1	0	0	149	717660	0	0	None	None	None	None	None	None	None
DASY_M2865_spad_bins_33	BLANK	0.8	0	0	74	437319	0	0	None	None	None	None	None	None	None
DASY_M2865_spad_bins_34	BACTERIA	0.7	71.83	23.94	338	1911045	11	2	Bacteria	Firmicutes	Clostridia	Peptostreptococcales	Anaerovoracaceae	UBA1191	UBA1191 sp900549125
DASY_M2865_spad_bins_35	BLANK	0.9	0	0	62	284476	1	1	Bacteria	Firmicutes	Clostridia	Oscillospirales	Oscillospiraceae	CAG-110	None
DASY_M2865_spad_bins_36	BACTERIA	1	92.96	4.23	120	1758451	13	11	Bacteria	Firmicutes	Bacilli	Erysipelotrichales	Erysipelatoclostridiaceae	Beduini	Beduini massiliensis
DASY_M2865_spad_bins_37	BLANK	0.9	0	0	85	306170	0	0	None	None	None	None	None	None	None
DASY_M2865_spad_bins_38	BLANK	0.8	0	0	28	227493	2	2	Bacteria	Firmicutes	Clostridia	Lachnospirales	Lachnospiraceae	None	None
DASY_M2865_spad_bins_39	BACTERIA	0.2	28.17	22.54	348	2191137	1	1	Bacteria	Firmicutes	Clostridia	Oscillospirales	Acutalibacteraceae	CAG-180	None
DASY_M2865_spad_bins_3	BLANK	0.8	0	0	63	344586	0	0	None	None	None	None	None	None	None
DASY_M2865_spad_bins_40	BACTERIA	0.9	84.51	0	86	1634861	11	3	Bacteria	Firmicutes	Bacilli	RF39	CAG-611	UBA3789	UBA3789 sp900543055
DASY_M2865_spad_bins_41	BLANK	0.7	0	0	91	637751	1	1	Bacteria	Firmicutes	Clostridia	Oscillospirales	Ruminococcaceae	UMGS599	UMGS599 sp900543705
DASY_M2865_spad_bins_42	BLANK	1	0	0	46	359490	0	0	None	None	None	None	None	None	None
DASY_M2865_spad_bins_43	BLANK	1	0	0	12	220779	0	0	None	None	None	None	None	None	None
DASY_M2865_spad_bins_44	BACTERIA	0.5	56.34	1.41	185	1248529	5	2	Bacteria	Firmicutes	Clostridia	Lachnospirales	Lachnospiraceae	Ruminococcus	Ruminococcus sp000432335
DASY_M2865_spad_bins_45	BLANK	0.9	0	0	91	407741	0	0	None	None	None	None	None	None	None
DASY_M2865_spad_bins_46	BLANK	1	0	0	88	545456	0	0	None	None	None	None	None	None	None
DASY_M2865_spad_bins_47	BACTERIA	0.2	26.76	0	50	646322	2	2	Bacteria	Firmicutes	Peptococcia	Peptococcales	Peptococcaceae	UBA7185	None
DASY_M2865_spad_bins_48	BLANK	0.9	0	0	86	478635	0	0	None	None	None	None	None	None	None
DASY_M2865_spad_bins_49	BLANK	1	0	0	17	212420	0	0	None	None	None	None	None	None	None
DASY_M2865_spad_bins_4	BLANK	0.8	0	0	238	1231718	0	0	None	None	None	None	None	None	None
DASY_M2865_spad_bins_50	BACTERIA	0.3	33.8	11.27	529	3101899	0	0	None	None	None	None	None	None	None
DASY_M2865_spad_bins_51	BACTERIA	0.3	39.44	38.03	556	3523707	1	1	Bacteria	Firmicutes	Bacilli	Erysipelotrichales	Erysipelotrichaceae	Traorella	Traorella massiliensis
DASY_M2865_spad_bins_52	BLANK	1	0	0	16	346337	0	0	None	None	None	None	None	None	None
DASY_M2865_spad_bins_53	BACTERIA	0.2	19.72	0	27	541010	1	1	Bacteria	Firmicutes	Clostridia	Oscillospirales	Acutalibacteraceae	UMGS263	UMGS263 sp900540535
DASY_M2865_spad_bins_54	BLANK	1	0	0	20	264515	0	0	None	None	None	None	None	None	None
DASY_M2865_spad_bins_55	BLANK	0.8	0	0	47	273170	1	1	Bacteria	Firmicutes	Clostridia	Oscillospirales	Ruminococcaceae	UMGS1668	UMGS1668 sp004556975
DASY_M2865_spad_bins_56	BLANK	1	0	0	208	1214799	0	0	None	None	None	None	None	None	None
DASY_M2865_spad_bins_57	BLANK	0.8	0	0	25	559396	0	0	None	None	None	None	None	None	None
DASY_M2865_spad_bins_58	BLANK	0.7	0	0	69	1036022	1	1	Bacteria	Firmicutes	Clostridia	Oscillospirales	Acutalibacteraceae	UBA5905	UBA5905 sp002431285
DASY_M2865_spad_bins_59	BACTERIA	0.5	54.93	0	95	1497923	7	6	Bacteria	Firmicutes	Clostridia	Oscillospirales	Acutalibacteraceae	CAG-180	None
DASY_M2865_spad_bins_5	BLANK	1	0	0	102	613169	0	0	None	None	None	None	None	None	None
DASY_M2865_spad_bins_60	BLANK	0.8	0	0	37	363967	0	0	None	None	None	None	None	None	None
DASY_M2865_spad_bins_61	BACTERIA	0.4	47.89	0	113	1342443	5	3	Bacteria	Firmicutes	Clostridia	Lachnospirales	Anaerotignaceae	Anaerotignum	Anaerotignum sp004557645
DASY_M2865_spad_bins_62	BACTERIA	0.5	49.3	1.41	306	1551626	9	9	Bacteria	Firmicutes	Clostridia	Christensenellales	CAG-74	SFFH01	None
DASY_M2865_spad_bins_63	BLANK	0.8	0	0	519	2587243	1	1	Bacteria	Firmicutes	Clostridia	Oscillospirales	Oscillospiraceae	CAG-110	None
DASY_M2865_spad_bins_64	BLANK	0.9	0	0	392	2081989	1	1	Bacteria	Firmicutes	Clostridia	Lachnospirales	Lachnospiraceae	Faecalimonas	Faecalimonas nexilis
DASY_M2865_spad_bins_65	BLANK	1	0	0	74	536660	0	0	None	None	None	None	None	None	None
DASY_M2865_spad_bins_66	BLANK	0.8	0	0	31	488363	3	3	Bacteria	Firmicutes	Clostridia	Oscillospirales	Acutalibacteraceae	CAG-180	None
DASY_M2865_spad_bins_67	BACTERIA	0.4	42.25	28.17	324	3139885	2	2	Bacteria	Firmicutes	Bacilli	Erysipelotrichales	Erysipelotrichaceae	None	None
DASY_M2865_spad_bins_68	BACTERIA	0.2	23.94	0	150	845527	0	0	None	None	None	None	None	None	None
DASY_M2865_spad_bins_69	BACTERIA	0.4	46.48	2.82	195	1344026	5	5	Bacteria	Firmicutes	Clostridia	Oscillospirales	Acutalibacteraceae	None	None
DASY_M2865_spad_bins_6	BLANK	0.9	0	0	241	1153785	0	0	None	None	None	None	None	None	None
DASY_M2865_spad_bins_70	BLANK	0.8	0	0	16	275390	1	1	Bacteria	Firmicutes	Clostridia	Oscillospirales	Acutalibacteraceae	UMGS263	UMGS263 sp900540535
DASY_M2865_spad_bins_71	BLANK	0.9	0	0	50	347696	4	2	Bacteria	Firmicutes	Clostridia	Oscillospirales	Oscillospiraceae	Evtepia	Evtepia sp004554585
DASY_M2865_spad_bins_72	BLANK	0.8	0	0	17	352935	1	1	Bacteria	Firmicutes	Clostridia	Oscillospirales	Oscillospiraceae	F23-B02	None
DASY_M2865_spad_bins_73	BACTERIA	0.2	19.72	0	81	723628	1	1	Bacteria	Firmicutes	Clostridia	Lachnospirales	Lachnospiraceae	None	None
DASY_M2865_spad_bins_74	BLANK	1	0	0	62	312509	0	0	None	None	None	None	None	None	None
DASY_M2865_spad_bins_75	BACTERIA	1	91.55	46.48	134	1885496	20	5	Bacteria	Firmicutes	Bacilli	Erysipelotrichales	Erysipelatoclostridiaceae	CHKCI006	CHKCI006 sp900018345
DASY_M2865_spad_bins_76	BLANK	1	0	0	22	314755	0	0	None	None	None	None	None	None	None
DASY_M2865_spad_bins_77	BLANK	0.8	0	0	102	541023	2	2	Bacteria	Firmicutes	Bacilli	RF39	CAG-302	None	None
DASY_M2865_spad_bins_78	BACTERIA	0.5	52.11	16.9	362	3059653	3	3	Bacteria	Firmicutes	Clostridia	Lachnospirales	Lachnospiraceae	Bariatricus	Bariatricus comes
DASY_M2865_spad_bins_79	BLANK	0.8	0	0	115	756524	0	0	None	None	None	None	None	None	None
DASY_M2865_spad_bins_7	BLANK	1	0	0	60	367530	0	0	None	None	None	None	None	None	None
DASY_M2865_spad_bins_80	BACTERIA	0.2	21.13	1.41	60	658840	2	2	Bacteria	Firmicutes	Clostridia	Lachnospirales	Lachnospiraceae	Ruminococcus	None
DASY_M2865_spad_bins_81	BLANK	0.9	0	0	43	270151	0	0	None	None	None	None	None	None	None
DASY_M2865_spad_bins_82	BACTERIA	0.4	50.7	0	178	1617400	5	4	Bacteria	Firmicutes	Clostridia	Lachnospirales	Lachnospiraceae	CAG-45	None
DASY_M2865_spad_bins_83	BACTERIA	0.2	21.13	0	126	853300	0	0	None	None	None	None	None	None	None
DASY_M2865_spad_bins_84	BLANK	0.9	0	0	164	1439317	0	0	None	None	None	None	None	None	None
DASY_M2865_spad_bins_85	BLANK	0.9	0	0	111	685998	1	1	Bacteria	Firmicutes	Clostridia	Oscillospirales	Ruminococcaceae	Negativibacillus	Negativibacillus massiliensis
DASY_M2865_spad_bins_86	BACTERIA	0.2	33.8	8.45	281	1642803	0	0	None	None	None	None	None	None	None
DASY_M2865_spad_bins_87	BACTERIA	0.2	21.13	7.04	279	1797564	0	0	None	None	None	None	None	None	None
DASY_M2865_spad_bins_88	BLANK	0.8	0	0	59	223275	1	1	Bacteria	Firmicutes	Clostridia	Oscillospirales	Acutalibacteraceae	CAG-217	CAG-217 sp900547275
DASY_M2865_spad_bins_89	BACTERIA	0.5	56.34	1.41	918	4009864	9	9	Bacteria	Proteobacteria	Alphaproteobacteria	Rhizobiales	Xanthobacteraceae	Bradyrhizobium	None
DASY_M2865_spad_bins_8	BACTERIA	0.8	83.1	5.63	187	2073621	14	13	Bacteria	Firmicutes	Clostridia	Lachnospirales	Lachnospiraceae	CAG-590	None
DASY_M2865_spad_bins_90	BACTERIA	0.7	61.97	2.82	813	3855153	13	12	Bacteria	Proteobacteria	Alphaproteobacteria	Rhizobiales	Xanthobacteraceae	Pseudolabrys	Pseudolabrys taiwanensis
DASY_M2865_spad_bins_91	BLANK	0.7	0	0	79	435658	2	2	Bacteria	Firmicutes	Clostridia	Oscillospirales	Oscillospiraceae	None	None
DASY_M2865_spad_bins_92	BACTERIA	0.3	33.8	35.21	1410	7277132	3	3	Bacteria	Firmicutes	Clostridia	Lachnospirales	Lachnospiraceae	None	None
DASY_M2865_spad_bins_93	BLANK	0.8	0	0	34	224572	0	0	None	None	None	None	None	None	None
DASY_M2865_spad_bins_94	BACTERIA	0.4	32.39	0	72	1193883	2	2	Bacteria	Firmicutes	Clostridia	Oscillospirales	Acutalibacteraceae	None	None
DASY_M2865_spad_bins_95	BLANK	0.9	0	0	283	1372616	1	1	Bacteria	Firmicutes	Clostridia	Oscillospirales	Oscillospiraceae	CAG-110	CAG-110 sp900547405
DASY_M2865_spad_bins_96	BLANK	1	0	0	106	452229	0	0	None	None	None	None	None	None	None
DASY_M2865_spad_bins_97	BLANK	0.8	0	0	142	843107	1	1	Bacteria	Firmicutes	Clostridia	Oscillospirales	Acutalibacteraceae	UMGS263	UMGS263 sp900540535
DASY_M2865_spad_bins_98	BACTERIA	0.7	67.61	33.8	314	2662533	14	14	Bacteria	Firmicutes	Bacilli	RF39	None	None	None
DASY_M2865_spad_bins_99	BLANK	1	0	0	45	278135	0	0	None	None	None	None	None	None	None
DASY_M2865_spad_bins_9	BACTERIA	0.5	59.15	0	123	1802693	2	2	Bacteria	Firmicutes	Bacilli	Erysipelotrichales	Erysipelotrichaceae	None	None
DASY_M3021_spad_bins_10	BACTERIA	0.4	38.03	18.31	507	3588834	5	2	Bacteria	Firmicutes	Clostridia	Lachnospirales	Lachnospiraceae	Frisingicoccus	Frisingicoccus caecimuris
DASY_M3021_spad_bins_11	BACTERIA	0.2	19.72	0	121	952981	1	1	Bacteria	Firmicutes	Clostridia	Lachnospirales	Lachnospiraceae	UBA9414	UBA9414 sp003458885
DASY_M3021_spad_bins_12	BLANK	0.7	0	0	361	1473127	2	2	Bacteria	Firmicutes	Bacilli	Erysipelotrichales	None	None	None
DASY_M3021_spad_bins_13	BLANK	0.9	0	0	56	259758	0	0	None	None	None	None	None	None	None
DASY_M3021_spad_bins_14	BACTERIA	0.5	54.93	29.58	395	2019616	5	5	Bacteria	Firmicutes	Bacilli	RF39	None	None	None
DASY_M3021_spad_bins_15	BACTERIA	0.2	22.54	0	123	908924	1	1	Bacteria	Bacteroidota	Bacteroidia	Bacteroidales	Bacteroidaceae	Phocaeicola	Phocaeicola plebeius
DASY_M3021_spad_bins_16	BLANK	0.8	0	0	46	473501	3	3	Bacteria	Firmicutes	Clostridia	Lachnospirales	Lachnospiraceae	Blautia	None
DASY_M3021_spad_bins_17	BLANK	0.9	0	0	33	226799	0	0	None	None	None	None	None	None	None
DASY_M3021_spad_bins_18	BLANK	1	0	0	42	400292	0	0	None	None	None	None	None	None	None
DASY_M3021_spad_bins_19	BLANK	0.9	0	0	25	221522	0	0	None	None	None	None	None	None	None
DASY_M3021_spad_bins_1	BLANK	1	0	0	33	273683	0	0	None	None	None	None	None	None	None
DASY_M3021_spad_bins_20	BACTERIA	0.4	50.7	2.82	190	2469389	7	4	Bacteria	Firmicutes	Bacilli	Erysipelotrichales	Erysipelatoclostridiaceae	Erysipelatoclostridium	Erysipelatoclostridium ramosum
DASY_M3021_spad_bins_21	BLANK	1	0	0	36	281621	0	0	None	None	None	None	None	None	None
DASY_M3021_spad_bins_22	BACTERIA	0.6	61.97	214.08	3131	21210072	12	12	Bacteria	Firmicutes	Clostridia	Lachnospirales	Lachnospiraceae	None	None
DASY_M3021_spad_bins_23	BACTERIA	0.2	33.8	1.41	253	1502986	4	4	Bacteria	Firmicutes	Bacilli	Erysipelotrichales	Erysipelatoclostridiaceae	Erysipelatoclostridium	None
DASY_M3021_spad_bins_24	BLANK	0.9	0	0	92	969805	2	2	Bacteria	Firmicutes	Clostridia	Lachnospirales	Lachnospiraceae	Dorea	None
DASY_M3021_spad_bins_25	BLANK	0.9	0	0	41	401745	1	1	Bacteria	Firmicutes	Clostridia	Oscillospirales	Acutalibacteraceae	UBA1691	UBA1691 sp002320555
DASY_M3021_spad_bins_26	BACTERIA	1	90.14	11.27	139	1917514	12	7	Bacteria	Firmicutes	Bacilli	Erysipelotrichales	Erysipelotrichaceae	Dielma	None
DASY_M3021_spad_bins_27	BACTERIA	0.3	36.62	14.08	351	3117078	5	5	Bacteria	Firmicutes	Clostridia	Lachnospirales	Lachnospiraceae	None	None
DASY_M3021_spad_bins_28	BLANK	0.9	0	0	31	426150	0	0	None	None	None	None	None	None	None
DASY_M3021_spad_bins_29	BLANK	0.8	0	0	92	943444	1	1	Bacteria	Firmicutes	Clostridia	Oscillospirales	Acutalibacteraceae	UMGS263	UMGS263 sp900540535
DASY_M3021_spad_bins_2	BLANK	1	0	0	35	283833	0	0	None	None	None	None	None	None	None
DASY_M3021_spad_bins_30	BACTERIA	0.5	53.52	1.41	178	1086713	4	4	Bacteria	Firmicutes	Clostridia	Oscillospirales	Ruminococcaceae	None	None
DASY_M3021_spad_bins_31	BACTERIA	0.5	49.3	18.31	500	3940993	8	8	Bacteria	Firmicutes	Clostridia	Lachnospirales	Lachnospiraceae	Blautia	None
DASY_M3021_spad_bins_32	BACTERIA	1	88.73	2.82	80	1633776	20	4	Bacteria	Firmicutes	Clostridia	TANB77	CAG-508	CAG-269	CAG-269 sp900556695
DASY_M3021_spad_bins_33	BACTERIA	0.3	43.66	4.23	171	1801018	2	2	Bacteria	Firmicutes	Bacilli	Erysipelotrichales	Erysipelotrichaceae	None	None
DASY_M3021_spad_bins_34	BLANK	1	0	0	50	261322	0	0	None	None	None	None	None	None	None
DASY_M3021_spad_bins_35	BACTERIA	0.5	43.66	1.41	160	2148992	5	5	Bacteria	Firmicutes	Clostridia	Lachnospirales	Lachnospiraceae	Ruminococcus	None
DASY_M3021_spad_bins_36	BACTERIA	0.2	21.13	0	50	745328	1	1	Bacteria	Firmicutes	Bacilli	Erysipelotrichales	Erysipelotrichaceae	Longicatena	Longicatena caecimuris
DASY_M3021_spad_bins_37	BACTERIA	0.3	49.3	4.23	149	1819714	1	1	Bacteria	Firmicutes	Clostridia	Oscillospirales	Oscillospiraceae	CAG-170	CAG-170 sp004555655
DASY_M3021_spad_bins_38	BACTERIA	0.3	28.17	14.08	451	2824295	3	3	Bacteria	None	None	None	None	None	None
DASY_M3021_spad_bins_39	BLANK	1	0	0	43	245956	0	0	None	None	None	None	None	None	None
DASY_M3021_spad_bins_3	BLANK	0.9	0	0	40	249837	1	1	Bacteria	Firmicutes	Clostridia	Oscillospirales	Oscillospiraceae	CAG-110	CAG-110 sp004555705
DASY_M3021_spad_bins_40	BACTERIA	1	94.37	1.41	131	1949570	11	10	Bacteria	Firmicutes	Bacilli	Erysipelotrichales	Erysipelatoclostridiaceae	Beduini	Beduini massiliensis
DASY_M3021_spad_bins_41	BACTERIA	0.2	35.21	1.41	168	1229854	1	1	Bacteria	Firmicutes	Clostridia	Lachnospirales	Lachnospiraceae	SFDP01	SFDP01 sp004558185
DASY_M3021_spad_bins_42	BACTERIA	0.2	28.17	5.63	252	1936520	2	2	Bacteria	Firmicutes	Bacilli	Erysipelotrichales	Erysipelatoclostridiaceae	None	None
DASY_M3021_spad_bins_43	BLANK	1	0	0	25	228385	0	0	None	None	None	None	None	None	None
DASY_M3021_spad_bins_44	BACTERIA	0.3	40.85	29.58	510	3581431	2	2	Bacteria	Firmicutes	Clostridia	None	None	None	None
DASY_M3021_spad_bins_45	BLANK	1	0	0	28	251587	0	0	None	None	None	None	None	None	None
DASY_M3021_spad_bins_46	BACTERIA	0.4	52.11	32.39	447	3496530	4	4	Bacteria	Firmicutes	Bacilli	Erysipelotrichales	Erysipelotrichaceae	Traorella	Traorella massiliensis
DASY_M3021_spad_bins_47	BLANK	0.8	0	0	186	1072344	2	2	Bacteria	Firmicutes	Bacilli	Erysipelotrichales	Erysipelatoclostridiaceae	Longibaculum	None
DASY_M3021_spad_bins_48	BLANK	1	0	0	110	670921	0	0	None	None	None	None	None	None	None
DASY_M3021_spad_bins_49	BLANK	0.8	0	0	115	677096	0	0	None	None	None	None	None	None	None
DASY_M3021_spad_bins_4	BACTERIA	0.7	70.42	2.82	64	1099650	8	8	Bacteria	Firmicutes	Bacilli	Erysipelotrichales	None	None	None
DASY_M3021_spad_bins_50	BACTERIA	1	95.77	5.63	956	6165441	23	22	Bacteria	Proteobacteria	Alphaproteobacteria	Rhizobiales	Xanthobacteraceae	Bradyrhizobium	None
DASY_M3021_spad_bins_51	BLANK	0.8	0	0	315	1271681	1	1	Bacteria	Firmicutes	Bacilli	Erysipelotrichales	Erysipelatoclostridiaceae	None	None
DASY_M3021_spad_bins_52	BLANK	1	0	0	51	291802	0	0	None	None	None	None	None	None	None
DASY_M3021_spad_bins_53	BLANK	0.9	0	0	76	385565	0	0	None	None	None	None	None	None	None
DASY_M3021_spad_bins_54	BLANK	0.9	0	0	83	529656	0	0	None	None	None	None	None	None	None
DASY_M3021_spad_bins_55	BACTERIA	0.3	32.39	0	216	1851596	3	3	Bacteria	Firmicutes	Clostridia	Lachnospirales	Lachnospiraceae	Blautia	None
DASY_M3021_spad_bins_56	BACTERIA	0.4	42.25	16.9	880	3903993	6	2	Bacteria	Firmicutes	Clostridia	TANB77	CAG-508	CAG-269	CAG-269 sp001916055
DASY_M3021_spad_bins_57	BACTERIA	0.3	40.85	0	179	1380389	8	4	Bacteria	Firmicutes	Clostridia	Lachnospirales	Lachnospiraceae	Frisingicoccus	Frisingicoccus caecimuris
DASY_M3021_spad_bins_58	BLANK	0.9	0	0	57	349954	0	0	None	None	None	None	None	None	None
DASY_M3021_spad_bins_59	BLANK	0.9	0	0	14	263041	1	1	Bacteria	Firmicutes	Clostridia	Oscillospirales	Acutalibacteraceae	CAG-180	None
DASY_M3021_spad_bins_5	BLANK	1	0	0	11	200972	0	0	None	None	None	None	None	None	None
DASY_M3021_spad_bins_60	BACTERIA	0.4	40.85	0	190	1308014	2	2	Bacteria	Firmicutes	Clostridia	Lachnospirales	Lachnospiraceae	None	None
DASY_M3021_spad_bins_61	BLANK	1	0	0	52	389830	0	0	None	None	None	None	None	None	None
DASY_M3021_spad_bins_62	BLANK	1	0	0	50	222600	0	0	None	None	None	None	None	None	None
DASY_M3021_spad_bins_63	BLANK	0.9	0	0	145	745201	0	0	None	None	None	None	None	None	None
DASY_M3021_spad_bins_64	BLANK	0.9	0	0	70	583160	0	0	None	None	None	None	None	None	None
DASY_M3021_spad_bins_65	BACTERIA	0.5	52.11	1.41	97	1241953	5	3	Bacteria	Firmicutes	Bacilli	RF39	CAG-433	CAG-594	CAG-594 sp000434835
DASY_M3021_spad_bins_66	BACTERIA	0.5	49.3	0	141	1370858	6	6	Bacteria	Firmicutes	Clostridia	Oscillospirales	Acutalibacteraceae	CAG-180	None
DASY_M3021_spad_bins_67	BACTERIA	0.4	47.89	4.23	204	1449634	5	2	Bacteria	Firmicutes	Clostridia	Peptostreptococcales	Anaerovoracaceae	Emergencia	Emergencia sp900551775
DASY_M3021_spad_bins_68	BLANK	0.8	0	0	102	411962	0	0	None	None	None	None	None	None	None
DASY_M3021_spad_bins_69	BLANK	0.8	0	0	13	204764	1	1	Bacteria	Firmicutes	Clostridia	Lachnospirales	Lachnospiraceae	None	None
DASY_M3021_spad_bins_6	BACTERIA	0.5	54.93	1.41	115	1607644	6	5	Bacteria	Firmicutes	Clostridia	Oscillospirales	Acutalibacteraceae	UMGS263	UMGS263 sp900540535
DASY_M3021_spad_bins_70	BACTERIA	0.4	50.7	4.23	103	1989996	4	4	Bacteria	Firmicutes	Clostridia	Lachnospirales	Lachnospiraceae	None	None
DASY_M3021_spad_bins_71	BACTERIA	0.4	50.7	1.41	157	1723041	6	6	Bacteria	Firmicutes	Clostridia	Lachnospirales	Lachnospiraceae	None	None
DASY_M3021_spad_bins_72	BACTERIA	0.6	54.93	0	97	1289911	4	4	Bacteria	Firmicutes	Clostridia	Oscillospirales	Acutalibacteraceae	CAG-180	None
DASY_M3021_spad_bins_73	BACTERIA	0.4	45.07	2.82	202	1776514	5	5	Bacteria	Firmicutes	Clostridia	Lachnospirales	Lachnospiraceae	None	None
DASY_M3021_spad_bins_74	BACTERIA	0.5	54.93	38.03	521	3165098	7	7	Bacteria	Firmicutes	Clostridia	Lachnospirales	Lachnospiraceae	None	None
DASY_M3021_spad_bins_75	BACTERIA	0.3	26.76	2.82	218	1185724	3	3	Bacteria	Firmicutes	Clostridia	Lachnospirales	Lachnospiraceae	None	None
DASY_M3021_spad_bins_76	BACTERIA	0.3	40.85	29.58	621	4593058	6	6	Bacteria	Firmicutes	Clostridia	Lachnospirales	Lachnospiraceae	None	None
DASY_M3021_spad_bins_77	BACTERIA	0.6	63.38	11.27	290	2129928	9	3	Bacteria	Firmicutes	Clostridia	Lachnospirales	Lachnospiraceae	Bariatricus	Bariatricus comes
DASY_M3021_spad_bins_78	BLANK	0.8	0	0	145	885034	0	0	None	None	None	None	None	None	None
DASY_M3021_spad_bins_79	BLANK	1	0	0	47	246257	0	0	None	None	None	None	None	None	None
DASY_M3021_spad_bins_7	BLANK	0.9	0	0	277	1460694	0	0	None	None	None	None	None	None	None
DASY_M3021_spad_bins_80	BLANK	0.8	0	0	301	1405942	3	3	Bacteria	Firmicutes	Clostridia	Lachnospirales	Lachnospiraceae	None	None
DASY_M3021_spad_bins_8	BLANK	1	0	0	655	3079151	0	0	None	None	None	None	None	None	None
DASY_M3021_spad_bins_9	BLANK	0.8	0	0	270	2302626	3	3	Bacteria	Firmicutes	Clostridia	Lachnospirales	Lachnospiraceae	None	None
DASY_VLD165_spad_bins_100	BACTERIA	0.2	28.17	4.23	129	992346	2	2	Bacteria	Bacteroidota	Bacteroidia	Bacteroidales	UBA932	RC9	None
DASY_VLD165_spad_bins_101	BACTERIA	0.3	29.58	0	137	653596	4	3	Bacteria	Firmicutes	Clostridia	Lachnospirales	Anaerotignaceae	Anaerotignum	Anaerotignum sp004557645
DASY_VLD165_spad_bins_102	BACTERIA	0.5	56.34	2.82	155	2610479	6	6	Bacteria	Bacteroidota	Bacteroidia	Bacteroidales	Bacteroidaceae	Paraprevotella	None
DASY_VLD165_spad_bins_103	BACTERIA	0.2	25.35	1.41	197	714028	5	4	Bacteria	Firmicutes	Clostridia	Oscillospirales	Oscillospiraceae	Lawsonibacter	None
DASY_VLD165_spad_bins_104	BLANK	1	0	0	51	278384	0	0	None	None	None	None	None	None	None
DASY_VLD165_spad_bins_105	BLANK	1	0	0	28	395250	0	0	None	None	None	None	None	None	None
DASY_VLD165_spad_bins_106	BLANK	1	0	0	48	499949	0	0	None	None	None	None	None	None	None
DASY_VLD165_spad_bins_107	BLANK	1	0	0	64	283742	0	0	None	None	None	None	None	None	None
DASY_VLD165_spad_bins_108	BLANK	0.8	0	0	151	1831068	1	1	Bacteria	Bacteroidota	Bacteroidia	Bacteroidales	Bacteroidaceae	Bacteroides	None
DASY_VLD165_spad_bins_109	BLANK	1	0	0	18	201617	0	0	None	None	None	None	None	None	None
DASY_VLD165_spad_bins_10	BACTERIA	0.6	56.34	1.41	236	1952957	8	4	Bacteria	Bacteroidota	Bacteroidia	Bacteroidales	Bacteroidaceae	Prevotella	None
DASY_VLD165_spad_bins_110	BACTERIA	0.5	59.15	1.41	180	2999741	10	10	Bacteria	Bacteroidota	Bacteroidia	Bacteroidales	Tannerellaceae	Parabacteroides	None
DASY_VLD165_spad_bins_111	BLANK	1	0	0	48	434994	1	1	Bacteria	Bacteroidota	Bacteroidia	Bacteroidales	Bacteroidaceae	Bacteroides	None
DASY_VLD165_spad_bins_112	BACTERIA	1	95.77	2.82	98	2063920	19	18	Bacteria	Bacteroidota	Bacteroidia	Bacteroidales	Bacteroidaceae	Prevotellamassilia	None
DASY_VLD165_spad_bins_113	BACTERIA	0.5	56.34	2.82	136	2468394	9	9	Bacteria	Bacteroidota	Bacteroidia	Bacteroidales	Bacteroidaceae	Bacteroides	None
DASY_VLD165_spad_bins_114	BLANK	0.8	0	0	172	1572542	0	0	None	None	None	None	None	None	None
DASY_VLD165_spad_bins_115	BACTERIA	0.2	33.8	1.41	217	1593347	2	2	Bacteria	Firmicutes	Clostridia	Oscillospirales	Oscillospiraceae	CAG-110	None
DASY_VLD165_spad_bins_116	BACTERIA	0.3	45.07	0	290	2013927	2	2	Bacteria	Bacteroidota	Bacteroidia	Bacteroidales	Rikenellaceae	Alistipes	Alistipes sp900240235
DASY_VLD165_spad_bins_117	BLANK	1	0	0	28	331385	0	0	None	None	None	None	None	None	None
DASY_VLD165_spad_bins_118	BLANK	0.7	0	0	168	3003862	4	4	Bacteria	Bacteroidota	Bacteroidia	Bacteroidales	Bacteroidaceae	Bacteroides	None
DASY_VLD165_spad_bins_119	BACTERIA	0.3	42.25	5.63	185	2680265	6	4	Bacteria	Bacteroidota	Bacteroidia	Bacteroidales	Bacteroidaceae	Phocaeicola	None
DASY_VLD165_spad_bins_11	BACTERIA	0.2	28.17	1.41	102	1577904	3	3	Bacteria	Bacteroidota	Bacteroidia	Bacteroidales	Bacteroidaceae	Phocaeicola	None
DASY_VLD165_spad_bins_120	BLANK	1	0	0	13	223587	0	0	None	None	None	None	None	None	None
DASY_VLD165_spad_bins_121	BLANK	0.9	0	0	124	413362	1	1	Bacteria	Firmicutes	Clostridia	Lachnospirales	Lachnospiraceae	None	None
DASY_VLD165_spad_bins_122	BACTERIA	0.6	60.56	71.83	964	4168919	7	2	Bacteria	Firmicutes	Clostridia	TANB77	CAG-508	UMGS1663	UMGS1663 sp900553865
DASY_VLD165_spad_bins_123	BACTERIA	0.4	45.07	0	209	1164096	4	4	Bacteria	Proteobacteria	Gammaproteobacteria	Burkholderiales	Burkholderiaceae	Duodenibacillus	None
DASY_VLD165_spad_bins_124	BLANK	1	0	0	33	238585	0	0	None	None	None	None	None	None	None
DASY_VLD165_spad_bins_125	BACTERIA	0.9	87.32	1.41	120	2608258	6	2	Bacteria	Bacteroidota	Bacteroidia	Bacteroidales	Paludibacteraceae	W0P28-013	W0P28-013 sp004557405
DASY_VLD165_spad_bins_126	BACTERIA	0.2	18.31	0	16	348692	0	0	None	None	None	None	None	None	None
DASY_VLD165_spad_bins_127	BACTERIA	0.6	69.01	163.38	945	15335147	25	21	Bacteria	Bacteroidota	Bacteroidia	Bacteroidales	Bacteroidaceae	Bacteroides	None
DASY_VLD165_spad_bins_128	BACTERIA	1	97.18	69.01	622	9126373	27	13	Bacteria	Bacteroidota	Bacteroidia	Bacteroidales	Bacteroidaceae	Paraprevotella	None
DASY_VLD165_spad_bins_129	BACTERIA	0.5	53.52	1.41	117	1719896	3	3	Bacteria	Firmicutes	Bacilli	Erysipelotrichales	Erysipelotrichaceae	None	None
DASY_VLD165_spad_bins_12	BLANK	0.8	0	0	46	626531	3	3	Bacteria	Bacteroidota	Bacteroidia	Bacteroidales	Bacteroidaceae	Prevotella	None
DASY_VLD165_spad_bins_130	BACTERIA	0.3	26.76	0	36	796278	1	1	Bacteria	Firmicutes	Bacilli	Erysipelotrichales	Erysipelotrichaceae	Longicatena	Longicatena caecimuris
DASY_VLD165_spad_bins_131	BACTERIA	0.3	43.66	7.04	345	2754636	3	3	Bacteria	Firmicutes	None	None	None	None	None
DASY_VLD165_spad_bins_132	BLANK	0.8	0	0	63	227216	0	0	None	None	None	None	None	None	None
DASY_VLD165_spad_bins_133	BACTERIA	1	92.96	0	59	1163627	0	0	None	None	None	None	None	None	None
DASY_VLD165_spad_bins_134	BACTERIA	0.2	21.13	1.41	70	1031411	2	2	Bacteria	Bacteroidota	Bacteroidia	Bacteroidales	Bacteroidaceae	Prevotella	None
DASY_VLD165_spad_bins_135	BACTERIA	1	94.37	2.82	150	2263140	20	20	Bacteria	Desulfobacterota	Desulfovibrionia	Desulfovibrionales	Desulfovibrionaceae	Desulfovibrio	None
DASY_VLD165_spad_bins_136	BACTERIA	0.5	56.34	18.31	862	4946084	8	6	Bacteria	Firmicutes	Clostridia	Lachnospirales	Lachnospiraceae	None	None
DASY_VLD165_spad_bins_137	BLANK	1	0	0	55	442942	0	0	None	None	None	None	None	None	None
DASY_VLD165_spad_bins_138	BACTERIA	0.8	83.1	5.63	127	1761724	8	4	Bacteria	Firmicutes	Clostridia	Oscillospirales	Ruminococcaceae	Ruminococcus	None
DASY_VLD165_spad_bins_139	BACTERIA	0.4	49.3	0	137	1975383	4	4	Bacteria	Firmicutes	Clostridia	Oscillospirales	Oscillospiraceae	CAG-110	None
DASY_VLD165_spad_bins_13	BLANK	1	0	0	27	209815	0	0	None	None	None	None	None	None	None
DASY_VLD165_spad_bins_140	BLANK	1	0	0	34	572003	0	0	None	None	None	None	None	None	None
DASY_VLD165_spad_bins_141	BLANK	0.8	0	0	39	456713	3	2	Bacteria	Bacteroidota	Bacteroidia	Bacteroidales	Bacteroidaceae	Prevotella	Prevotella sp000436695
DASY_VLD165_spad_bins_142	BLANK	1	0	0	30	356866	0	0	None	None	None	None	None	None	None
DASY_VLD165_spad_bins_143	BLANK	1	0	0	22	267457	0	0	None	None	None	None	None	None	None
DASY_VLD165_spad_bins_144	BLANK	1	0	0	152	1164495	0	0	None	None	None	None	None	None	None
DASY_VLD165_spad_bins_145	BLANK	0.9	0	0	41	360279	0	0	None	None	None	None	None	None	None
DASY_VLD165_spad_bins_146	BLANK	1	0	0	19	248610	0	0	None	None	None	None	None	None	None
DASY_VLD165_spad_bins_147	BACTERIA	0.5	47.89	1.41	213	1390423	3	3	Bacteria	Firmicutes	Clostridia	Oscillospirales	Acutalibacteraceae	CAG-180	None
DASY_VLD165_spad_bins_14	BACTERIA	0.5	57.75	4.23	126	2815960	6	6	Bacteria	Bacteroidota	Bacteroidia	Bacteroidales	Bacteroidaceae	Prevotella	None
DASY_VLD165_spad_bins_15	BACTERIA	0.8	80.28	0	156	2282353	7	7	Bacteria	Firmicutes	Clostridia	Lachnospirales	Lachnospiraceae	None	None
DASY_VLD165_spad_bins_16	BLANK	0.8	0	0	49	797635	4	2	Bacteria	Bacteroidota	Bacteroidia	Bacteroidales	Bacteroidaceae	Prevotella	Prevotella sp900554695
DASY_VLD165_spad_bins_17	BACTERIA	0.9	84.51	0	117	2547057	11	11	Bacteria	Firmicutes	Clostridia	Lachnospirales	Lachnospiraceae	None	None
DASY_VLD165_spad_bins_18	BACTERIA	1	87.32	1.41	66	1393482	12	11	Bacteria	Firmicutes	Bacilli	RF39	CAG-822	UBA5578	UBA5578 sp002425325
DASY_VLD165_spad_bins_19	BLANK	0.8	0	0	331	2337712	1	1	Bacteria	Bacteroidota	Bacteroidia	Bacteroidales	Tannerellaceae	Parabacteroides	Parabacteroides sp003480915
DASY_VLD165_spad_bins_1	BLANK	0.9	0	0	33	241429	1	1	Bacteria	Firmicutes	Clostridia	Lachnospirales	Lachnospiraceae	UBA11774	UBA11774 sp900556645
DASY_VLD165_spad_bins_20	BACTERIA	1	98.59	0	141	2812325	18	18	Bacteria	Firmicutes	Clostridia	Lachnospirales	Lachnospiraceae	CAG-590	None
DASY_VLD165_spad_bins_21	BACTERIA	0.5	52.11	0	54	1290968	10	10	Bacteria	Bacteroidota	Bacteroidia	Bacteroidales	Bacteroidaceae	None	None
DASY_VLD165_spad_bins_22	BACTERIA	0.5	50.7	1.41	128	2564763	7	7	Bacteria	Bacteroidota	Bacteroidia	Bacteroidales	Bacteroidaceae	Bacteroides	None
DASY_VLD165_spad_bins_23	BLANK	1	0	0	39	215378	0	0	None	None	None	None	None	None	None
DASY_VLD165_spad_bins_24	BLANK	0.9	0	0	79	498299	0	0	None	None	None	None	None	None	None
DASY_VLD165_spad_bins_25	BACTERIA	0.8	84.51	1.41	167	2544224	13	7	Bacteria	Firmicutes	Clostridia	Oscillospirales	Oscillospiraceae	UMGS1872	UMGS1872 sp900549475
DASY_VLD165_spad_bins_26	BACTERIA	0.6	57.75	1.41	189	2735815	8	8	Bacteria	Bacteroidota	Bacteroidia	Bacteroidales	Rikenellaceae	Alistipes	None
DASY_VLD165_spad_bins_27	BLANK	1	0	0	63	352584	0	0	None	None	None	None	None	None	None
DASY_VLD165_spad_bins_28	BLANK	0.9	0	0	32	453781	0	0	None	None	None	None	None	None	None
DASY_VLD165_spad_bins_29	BACTERIA	0.5	54.93	1.41	192	2901946	7	3	Bacteria	Bacteroidota	Bacteroidia	Bacteroidales	Marinifilaceae	Odoribacter	Odoribacter sp900548135
DASY_VLD165_spad_bins_2	BLANK	0.8	0	0	39	315671	1	1	Bacteria	Bacteroidota	Bacteroidia	Bacteroidales	Bacteroidaceae	Prevotella	None
DASY_VLD165_spad_bins_30	BLANK	0.8	0	0	90	408948	2	2	Bacteria	Proteobacteria	Alphaproteobacteria	RF32	CAG-239	CAG-495	CAG-495 sp001917125
DASY_VLD165_spad_bins_31	BACTERIA	0.2	28.17	1.41	240	1330186	5	5	Bacteria	Firmicutes	Clostridia	Lachnospirales	Lachnospiraceae	Ruminococcus	None
DASY_VLD165_spad_bins_32	BACTERIA	0.7	67.61	1.41	188	1856205	12	12	Bacteria	Bacteroidota	Bacteroidia	Bacteroidales	Rikenellaceae	Alistipes	None
DASY_VLD165_spad_bins_33	BLANK	0.7	0	0	152	669579	2	2	Bacteria	Firmicutes	Clostridia	Oscillospirales	Oscillospiraceae	Lawsonibacter	None
DASY_VLD165_spad_bins_34	BACTERIA	0.3	39.44	1.41	248	1280432	1	1	Bacteria	Bacteroidota	Bacteroidia	Flavobacteriales	UBA1820	UBA1820	UBA1820 sp003150615
DASY_VLD165_spad_bins_35	BACTERIA	0.8	74.65	0	48	1057733	17	16	Bacteria	Firmicutes	Clostridia	Oscillospirales	Acutalibacteraceae	Eubacterium	None
DASY_VLD165_spad_bins_36	BLANK	1	0	0	54	458349	0	0	None	None	None	None	None	None	None
DASY_VLD165_spad_bins_37	BACTERIA	0.6	67.61	0	36	776851	12	7	Bacteria	Proteobacteria	Gammaproteobacteria	Diplorickettsiales	Diplorickettsiaceae	Rickettsiella	Rickettsiella isopodorum
DASY_VLD165_spad_bins_38	BACTERIA	0.3	25.35	1.41	216	1100159	1	1	Bacteria	Firmicutes	Clostridia	Lachnospirales	Lachnospiraceae	GCA-900066575	None
DASY_VLD165_spad_bins_39	BLANK	0.8	0	0	23	535148	0	0	None	None	None	None	None	None	None
DASY_VLD165_spad_bins_3	BLANK	0.9	0	0	116	1268822	0	0	None	None	None	None	None	None	None
DASY_VLD165_spad_bins_40	BACTERIA	0.5	56.34	22.54	566	3211262	6	6	Bacteria	Firmicutes	Clostridia	Lachnospirales	Lachnospiraceae	None	None
DASY_VLD165_spad_bins_41	BLANK	0.9	0	0	54	206563	1	1	Bacteria	Firmicutes	Clostridia	Oscillospirales	Oscillospiraceae	CAG-110	CAG-110 sp900540635
DASY_VLD165_spad_bins_42	BLANK	0.9	0	0	46	571427	3	3	Bacteria	Bacteroidota	Bacteroidia	Bacteroidales	Bacteroidaceae	Phocaeicola	None
DASY_VLD165_spad_bins_43	BACTERIA	0.5	59.15	73.24	2836	17174734	10	9	Bacteria	Bacteroidota	Bacteroidia	Bacteroidales	Bacteroidaceae	Bacteroides	None
DASY_VLD165_spad_bins_44	BACTERIA	0.9	91.55	1.41	153	2708078	20	10	Bacteria	Bacteroidota	Bacteroidia	Bacteroidales	Marinifilaceae	Odoribacter	Odoribacter splanchnicus
DASY_VLD165_spad_bins_45	BACTERIA	0.6	61.97	2.82	82	1465873	8	5	Bacteria	Firmicutes	Clostridia	TANB77	CAG-508	CAG-245	CAG-245 sp000435175
DASY_VLD165_spad_bins_46	BACTERIA	0.2	19.72	0	71	1026563	4	4	Bacteria	Bacteroidota	Bacteroidia	Bacteroidales	Bacteroidaceae	Prevotella	None
DASY_VLD165_spad_bins_47	BACTERIA	0.3	30.99	0	34	728164	3	2	Bacteria	Proteobacteria	Gammaproteobacteria	Diplorickettsiales	Diplorickettsiaceae	Rickettsiella	Rickettsiella sp005877695
DASY_VLD165_spad_bins_48	BLANK	1	0	0	29	267565	0	0	None	None	None	None	None	None	None
DASY_VLD165_spad_bins_49	BLANK	1	0	0	12	218753	0	0	None	None	None	None	None	None	None
DASY_VLD165_spad_bins_4	BACTERIA	0.3	42.25	0	151	2463855	0	0	None	None	None	None	None	None	None
DASY_VLD165_spad_bins_50	BLANK	1	0	0	36	264481	0	0	None	None	None	None	None	None	None
DASY_VLD165_spad_bins_51	BACTERIA	0.6	60.56	2.82	121	1769610	5	5	Bacteria	Firmicutes	Clostridia	Lachnospirales	Lachnospiraceae	None	None
DASY_VLD165_spad_bins_52	BACTERIA	0.3	43.66	9.86	695	7655884	5	5	Bacteria	Bacteroidota	Bacteroidia	Bacteroidales	Tannerellaceae	Parabacteroides	None
DASY_VLD165_spad_bins_53	BACTERIA	0.3	28.17	0	125	1813476	1	1	Bacteria	Bacteroidota	Bacteroidia	Bacteroidales	Bacteroidaceae	Phocaeicola	None
DASY_VLD165_spad_bins_54	BACTERIA	0.4	45.07	1.41	113	2104465	8	8	Bacteria	Bacteroidota	Bacteroidia	Bacteroidales	Bacteroidaceae	Bacteroides	None
DASY_VLD165_spad_bins_55	BACTERIA	0.2	30.99	1.41	46	979548	3	3	Bacteria	Bacteroidota	Bacteroidia	Bacteroidales	None	None	None
DASY_VLD165_spad_bins_56	BACTERIA	0.3	35.21	0	48	1049636	3	3	Bacteria	Bacteroidota	Bacteroidia	Bacteroidales	Muribaculaceae	CAG-279	None
DASY_VLD165_spad_bins_57	BACTERIA	0.6	66.2	0	119	2402362	9	8	Bacteria	Firmicutes	Clostridia	Lachnospirales	Lachnospiraceae	Acetivibrio	Acetivibrio ethanolgignens
DASY_VLD165_spad_bins_58	BACTERIA	0.5	57.75	1.41	163	2587544	8	8	Bacteria	Bacteroidota	Bacteroidia	Bacteroidales	Bacteroidaceae	Bacteroides	None
DASY_VLD165_spad_bins_59	BACTERIA	0.7	70.42	0	64	1307087	7	7	Bacteria	Firmicutes	Bacilli	Erysipelotrichales	Erysipelotrichaceae	None	None
DASY_VLD165_spad_bins_5	BACTERIA	0.6	70.42	4.23	217	4460156	12	9	Bacteria	Bacteroidota	Bacteroidia	Bacteroidales	Marinifilaceae	Butyricimonas	Butyricimonas synergistica
DASY_VLD165_spad_bins_60	BLANK	0.9	0	0	32	680898	0	0	None	None	None	None	None	None	None
DASY_VLD165_spad_bins_61	BLANK	1	0	0	37	200204	0	0	None	None	None	None	None	None	None
DASY_VLD165_spad_bins_62	BACTERIA	0.6	59.15	0	67	1507139	12	12	Bacteria	Bacteroidota	Bacteroidia	Bacteroidales	Muribaculaceae	CAG-279	None
DASY_VLD165_spad_bins_63	BLANK	1	0	0	17	285110	0	0	None	None	None	None	None	None	None
DASY_VLD165_spad_bins_64	BACTERIA	0.9	90.14	0	106	2281820	8	8	Bacteria	Firmicutes	Clostridia	Oscillospirales	Acutalibacteraceae	None	None
DASY_VLD165_spad_bins_65	BACTERIA	1	92.96	78.87	444	4863678	3	3	Bacteria	Firmicutes	Bacilli	Erysipelotrichales	Erysipelotrichaceae	None	None
DASY_VLD165_spad_bins_66	BLANK	1	0	0	10	216548	0	0	None	None	None	None	None	None	None
DASY_VLD165_spad_bins_67	BLANK	0.8	0	0	74	439642	2	2	Bacteria	Firmicutes	Clostridia	Lachnospirales	Lachnospiraceae	None	None
DASY_VLD165_spad_bins_68	BLANK	0.9	0	0	18	262871	0	0	None	None	None	None	None	None	None
DASY_VLD165_spad_bins_69	BLANK	0.9	0	0	82	321051	0	0	None	None	None	None	None	None	None
DASY_VLD165_spad_bins_6	BLANK	0.8	0	0	18	362557	1	1	Bacteria	Firmicutes	Clostridia	Oscillospirales	Acutalibacteraceae	Eubacterium	Eubacterium sp000436835
DASY_VLD165_spad_bins_70	BLANK	0.8	0	0	119	689312	3	3	Bacteria	Bacteroidota	Bacteroidia	Bacteroidales	Bacteroidaceae	Prevotella	None
DASY_VLD165_spad_bins_71	BLANK	1	0	0	25	424655	0	0	None	None	None	None	None	None	None
DASY_VLD165_spad_bins_72	BACTERIA	0.8	70.42	1.41	115	570561	20	20	Bacteria	Proteobacteria	Alphaproteobacteria	RF32	CAG-239	CAG-495	CAG-495 sp001917125
DASY_VLD165_spad_bins_73	BACTERIA	0.2	18.31	0	68	1532870	1	1	Bacteria	Bacteroidota	Bacteroidia	Bacteroidales	Bacteroidaceae	Bacteroides	None
DASY_VLD165_spad_bins_74	BACTERIA	0.4	46.48	4.23	311	3481108	8	8	Bacteria	Bacteroidota	Bacteroidia	Bacteroidales	Marinifilaceae	Butyricimonas	None
DASY_VLD165_spad_bins_75	BLANK	0.8	0	0	102	528801	0	0	None	None	None	None	None	None	None
DASY_VLD165_spad_bins_76	BLANK	0.8	0	0	54	611218	2	2	Bacteria	Bacteroidota	Bacteroidia	Bacteroidales	Bacteroidaceae	Bacteroides	None
DASY_VLD165_spad_bins_77	BACTERIA	0.2	9.86	0	10	244194	1	1	Bacteria	Bacteroidota	Bacteroidia	Bacteroidales	Paludibacteraceae	SFVR01	SFVR01 sp004561455
DASY_VLD165_spad_bins_78	BACTERIA	1	100	2.82	104	2133336	19	19	Bacteria	Firmicutes	Negativicutes	Acidaminococcales	Acidaminococcaceae	Phascolarctobacterium	None
DASY_VLD165_spad_bins_79	BACTERIA	0.4	42.25	5.63	205	2663536	5	5	Bacteria	Bacteroidota	Bacteroidia	Bacteroidales	Bacteroidaceae	Phocaeicola	None
DASY_VLD165_spad_bins_7	BACTERIA	0.3	36.62	0	136	522913	10	3	Bacteria	Firmicutes	Clostridia	Lachnospirales	Lachnospiraceae	2022-02-14	14-2 sp001940225
DASY_VLD165_spad_bins_80	BLANK	0.9	0	0	20	481579	0	0	None	None	None	None	None	None	None
DASY_VLD165_spad_bins_81	BACTERIA	0.3	35.21	1.41	210	1724290	3	3	Bacteria	Bacteroidota	Bacteroidia	Bacteroidales	Tannerellaceae	Parabacteroides	None
DASY_VLD165_spad_bins_82	BLANK	0.8	0	0	57	932826	2	2	Bacteria	Bacteroidota	Bacteroidia	Bacteroidales	Bacteroidaceae	Phocaeicola	Phocaeicola vulgatus
DASY_VLD165_spad_bins_83	BLANK	1	0	0	13	295447	0	0	None	None	None	None	None	None	None
DASY_VLD165_spad_bins_84	ARCHAEA	0.8	82.89	0	51	1079450	9	5	Archaea	Thermoplasmatota	Thermoplasmata	Methanomassiliicoccales	Methanomethylophilaceae	UBA71	UBA71 sp002504405
DASY_VLD165_spad_bins_85	BLANK	1	0	0	154	722096	0	0	None	None	None	None	None	None	None
DASY_VLD165_spad_bins_86	BACTERIA	0.5	52.11	4.23	112	2285235	7	6	Bacteria	Firmicutes	Clostridia	Oscillospirales	Oscillospiraceae	CAG-110	None
DASY_VLD165_spad_bins_87	BACTERIA	0.5	60.56	1.41	219	4314052	9	8	Bacteria	Bacteroidota	Bacteroidia	Bacteroidales	Marinifilaceae	Odoribacter	Odoribacter splanchnicus
DASY_VLD165_spad_bins_88	BLANK	0.9	0	0	9	200724	1	1	Bacteria	Bacteroidota	Bacteroidia	Bacteroidales	Bacteroidaceae	Bacteroides	Bacteroides helcogenes
DASY_VLD165_spad_bins_89	BLANK	0.8	0	0	373	2274168	0	0	None	None	None	None	None	None	None
DASY_VLD165_spad_bins_8	BACTERIA	0.9	81.69	1.41	124	1815279	11	5	Bacteria	Bacteroidota	Bacteroidia	Bacteroidales	UBA932	RC9	RC9 sp002298075
DASY_VLD165_spad_bins_90	BACTERIA	0.6	69.01	1.41	88	1929815	7	3	Bacteria	Bacteroidota	Bacteroidia	Bacteroidales	Paludibacteraceae	SFVR01	SFVR01 sp004561455
DASY_VLD165_spad_bins_91	BACTERIA	0.6	61.97	0	131	2049789	1	1	Bacteria	Firmicutes	Bacilli	Erysipelotrichales	Erysipelotrichaceae	GWE2-51-13	GWE2-51-13 sp003520745
DASY_VLD165_spad_bins_92	BLANK	1	0	0	14	281547	0	0	None	None	None	None	None	None	None
DASY_VLD165_spad_bins_93	BLANK	0.8	0	0	271	1177248	1	1	Bacteria	Bacteroidota	Bacteroidia	Bacteroidales	Rikenellaceae	Alistipes	None
DASY_VLD165_spad_bins_94	BACTERIA	0.3	43.66	0	95	914206	5	4	Bacteria	Proteobacteria	Gammaproteobacteria	Burkholderiales	Burkholderiaceae	CAG-521	CAG-521 sp900554675
DASY_VLD165_spad_bins_95	BACTERIA	0.9	88.73	2.82	115	2481869	11	6	Bacteria	Bacteroidota	Bacteroidia	Bacteroidales	UBA932	RC9	RC9 sp900546395
DASY_VLD165_spad_bins_96	BLANK	1	0	0	12	248366	0	0	None	None	None	None	None	None	None
DASY_VLD165_spad_bins_97	BLANK	0.8	0	0	114	441517	1	1	Bacteria	Firmicutes	Clostridia	Oscillospirales	Ruminococcaceae	None	None
DASY_VLD165_spad_bins_98	BACTERIA	0.8	73.24	0	61	1186502	3	3	Bacteria	Firmicutes	Bacilli	RFN20	CAG-826	None	None
DASY_VLD165_spad_bins_99	BACTERIA	0.4	39.44	0	249	1128462	3	3	Bacteria	Firmicutes	Bacilli	Erysipelotrichales	Erysipelotrichaceae	None	None
DASY_VLD165_spad_bins_9	BACTERIA	0.6	67.61	0	217	1261630	13	6	Bacteria	Firmicutes	Clostridia	Oscillospirales	Oscillospiraceae	UBA1777	UBA1777 sp004560305
DASY_VLD172_spad_bins_100	BACTERIA	1	97.18	1.41	97	1723018	15	12	Bacteria	Firmicutes	Clostridia	Oscillospirales	Ruminococcaceae	UBA1409	UBA1409 sp002491605
DASY_VLD172_spad_bins_101	BACTERIA	0.5	57.75	9.86	218	1368406	9	8	Bacteria	Proteobacteria	Alphaproteobacteria	RF32	CAG-239	CAG-495	CAG-495 sp000432275
DASY_VLD172_spad_bins_102	BLANK	1	0	0	13	208858	1	1	Bacteria	Bacteroidota	Bacteroidia	Bacteroidales	Bacteroidaceae	Bacteroides	Bacteroides sp003545565
DASY_VLD172_spad_bins_103	BACTERIA	0.3	33.8	2.82	271	1257455	1	1	Bacteria	Firmicutes	Clostridia	Lachnospirales	Lachnospiraceae	CAG-303	CAG-303 sp900539455
DASY_VLD172_spad_bins_104	BLANK	1	0	0	26	347429	0	0	None	None	None	None	None	None	None
DASY_VLD172_spad_bins_105	BACTERIA	0.4	42.25	0	52	1167716	2	2	Bacteria	Firmicutes	Clostridia	Oscillospirales	Ruminococcaceae	None	None
DASY_VLD172_spad_bins_106	BLANK	1	0	0	17	271857	1	1	Bacteria	Bacteroidota	Bacteroidia	Bacteroidales	Bacteroidaceae	Paraprevotella	None
DASY_VLD172_spad_bins_107	BLANK	1	0	0	59	354944	0	0	None	None	None	None	None	None	None
DASY_VLD172_spad_bins_108	BLANK	1	0	0	28	252470	0	0	None	None	None	None	None	None	None
DASY_VLD172_spad_bins_109	BACTERIA	0.6	64.79	1.41	111	1520225	8	4	Bacteria	Bacteroidota	Bacteroidia	Bacteroidales	UBA932	RC9	RC9 sp900546395
DASY_VLD172_spad_bins_10	BACTERIA	0.4	50.7	7.04	278	4198768	6	5	Bacteria	Bacteroidota	Bacteroidia	Bacteroidales	Bacteroidaceae	Bacteroides	None
DASY_VLD172_spad_bins_110	BLANK	1	0	0	85	496842	0	0	None	None	None	None	None	None	None
DASY_VLD172_spad_bins_111	BLANK	0.8	0	0	187	772905	0	0	None	None	None	None	None	None	None
DASY_VLD172_spad_bins_112	BACTERIA	0.6	63.38	14.08	350	5426476	9	9	Bacteria	Bacteroidota	Bacteroidia	Bacteroidales	Bacteroidaceae	None	None
DASY_VLD172_spad_bins_113	BLANK	0.8	0	0	128	1350836	1	1	Bacteria	Bacteroidota	Bacteroidia	Bacteroidales	Bacteroidaceae	Phocaeicola	None
DASY_VLD172_spad_bins_114	BLANK	1	0	0	49	212658	0	0	None	None	None	None	None	None	None
DASY_VLD172_spad_bins_115	BACTERIA	1	91.55	370.42	1809	8740430	41	17	Bacteria	Firmicutes	Bacilli	RF39	CAG-611	CAG-877	CAG-877 sp900552495
DASY_VLD172_spad_bins_116	BACTERIA	0.3	36.62	1.41	203	1545524	3	3	Bacteria	Firmicutes	Negativicutes	Acidaminococcales	Acidaminococcaceae	Phascolarctobacterium	None
DASY_VLD172_spad_bins_117	BACTERIA	0.6	56.34	0	64	1347021	9	9	Bacteria	Bacteroidota	Bacteroidia	Bacteroidales	Bacteroidaceae	None	None
DASY_VLD172_spad_bins_118	BACTERIA	0.4	47.89	4.23	215	2652729	8	7	Bacteria	Bacteroidota	Bacteroidia	Bacteroidales	Bacteroidaceae	Phocaeicola	None
DASY_VLD172_spad_bins_119	BACTERIA	0.3	38.03	0	115	757105	2	2	Bacteria	Firmicutes	Clostridia	Christensenellales	UBA4651	UBA7867	UBA7867 sp002405615
DASY_VLD172_spad_bins_11	BACTERIA	1	92.96	4.23	128	2081120	13	11	Bacteria	Firmicutes	Bacilli	ML615J-28	CAG-313	UMGS75	UMGS75 sp900538885
DASY_VLD172_spad_bins_120	BACTERIA	0.9	90.14	1.41	82	1841412	9	9	Bacteria	Bacteroidota	Bacteroidia	Bacteroidales	UBA932	CAG-831	None
DASY_VLD172_spad_bins_121	BACTERIA	0.3	33.8	1.41	57	1313164	6	5	Bacteria	Bacteroidota	Bacteroidia	Bacteroidales	Bacteroidaceae	UBA4372	UBA4372 sp002297545
DASY_VLD172_spad_bins_122	BACTERIA	0.4	43.66	1.41	234	1152399	5	5	Bacteria	Firmicutes	Clostridia	Lachnospirales	Lachnospiraceae	None	None
DASY_VLD172_spad_bins_123	BLANK	0.7	0	0	225	1124574	2	2	Bacteria	Firmicutes	Clostridia	Lachnospirales	Lachnospiraceae	None	None
DASY_VLD172_spad_bins_124	BLANK	1	0	0	136	582148	0	0	None	None	None	None	None	None	None
DASY_VLD172_spad_bins_125	BACTERIA	0.5	50.7	5.63	147	2531596	9	9	Bacteria	Bacteroidota	Bacteroidia	Bacteroidales	Bacteroidaceae	Bacteroides	None
DASY_VLD172_spad_bins_126	BACTERIA	0.7	76.06	1.41	149	2482323	14	14	Bacteria	Bacteroidota	Bacteroidia	Bacteroidales	Bacteroidaceae	Bacteroides	None
DASY_VLD172_spad_bins_127	BACTERIA	0.3	47.89	12.68	638	5052828	5	2	Bacteria	Bacteroidota	Bacteroidia	Bacteroidales	UBA932	RC9	RC9 sp900546395
DASY_VLD172_spad_bins_128	BACTERIA	0.4	57.75	0	149	2809366	3	3	Bacteria	Firmicutes	Clostridia	Lachnospirales	Lachnospiraceae	None	None
DASY_VLD172_spad_bins_129	BACTERIA	0.3	43.66	1.41	208	1894246	3	3	Bacteria	Firmicutes	Clostridia	Oscillospirales	Oscillospiraceae	CAG-110	None
DASY_VLD172_spad_bins_12	BLANK	0.9	0	0	52	341702	2	2	Bacteria	Bacteroidota	Bacteroidia	Bacteroidales	Marinifilaceae	Odoribacter	None
DASY_VLD172_spad_bins_130	BACTERIA	1	94.37	5.63	127	2617653	20	17	Bacteria	Bacteroidota	Bacteroidia	Bacteroidales	Bacteroidaceae	Paraprevotella	None
DASY_VLD172_spad_bins_131	BACTERIA	0.5	53.52	0	80	1592877	6	6	Bacteria	Firmicutes	Clostridia	Oscillospirales	Oscillospiraceae	CAG-110	None
DASY_VLD172_spad_bins_132	BACTERIA	1	94.37	1.41	117	2302054	9	9	Bacteria	Firmicutes	Clostridia	Oscillospirales	Acutalibacteraceae	None	None
DASY_VLD172_spad_bins_133	BACTERIA	0.2	28.17	0	274	1552611	0	0	None	None	None	None	None	None	None
DASY_VLD172_spad_bins_134	BACTERIA	0.2	14.08	1.41	146	533116	0	0	None	None	None	None	None	None	None
DASY_VLD172_spad_bins_135	BLANK	0.8	0	0	22	214206	9	9	Bacteria	Bacteroidota	Bacteroidia	Bacteroidales	Tannerellaceae	Parabacteroides	None
DASY_VLD172_spad_bins_136	BACTERIA	0.5	50.7	1.41	232	2273204	4	4	Bacteria	Firmicutes	Clostridia	Lachnospirales	Lachnospiraceae	None	None
DASY_VLD172_spad_bins_137	BLANK	0.9	0	0	469	3311649	0	0	None	None	None	None	None	None	None
DASY_VLD172_spad_bins_138	BACTERIA	0.9	95.77	0	106	1882465	6	6	Bacteria	Firmicutes	Clostridia	Oscillospirales	Ruminococcaceae	None	None
DASY_VLD172_spad_bins_139	BLANK	0.8	0	0	202	1718876	3	3	Bacteria	Bacteroidota	Bacteroidia	Bacteroidales	Bacteroidaceae	Bacteroides	None
DASY_VLD172_spad_bins_13	BLANK	1	0	0	53	344329	0	0	None	None	None	None	None	None	None
DASY_VLD172_spad_bins_140	BACTERIA	1	87.32	1.41	68	1415228	12	11	Bacteria	Firmicutes	Bacilli	RF39	CAG-822	UBA5578	UBA5578 sp002425325
DASY_VLD172_spad_bins_141	BACTERIA	0.3	36.62	1.41	92	2005736	3	3	Bacteria	Bacteroidota	Bacteroidia	Bacteroidales	Bacteroidaceae	Prevotella	None
DASY_VLD172_spad_bins_142	BLANK	1	0	0	34	337582	0	0	None	None	None	None	None	None	None
DASY_VLD172_spad_bins_143	BACTERIA	0.5	59.15	2.82	174	2644001	8	3	Bacteria	Bacteroidota	Bacteroidia	Bacteroidales	UBA932	RC9	RC9 sp900546395
DASY_VLD172_spad_bins_144	BACTERIA	0.3	35.21	1.41	92	1393369	1	1	Bacteria	Bacteroidota	Bacteroidia	Bacteroidales	Paludibacteraceae	SFVR01	SFVR01 sp004561455
DASY_VLD172_spad_bins_145	BACTERIA	0.6	67.61	14.08	229	3385834	11	11	Bacteria	Firmicutes	Clostridia	Lachnospirales	Lachnospiraceae	None	None
DASY_VLD172_spad_bins_146	ARCHAEA	0.6	78.95	3.95	111	1207458	9	7	Archaea	Thermoplasmatota	Thermoplasmata	Methanomassiliicoccales	Methanomethylophilaceae	UBA71	UBA71 sp002504405
DASY_VLD172_spad_bins_147	BLANK	1	0	0	94	361229	0	0	None	None	None	None	None	None	None
DASY_VLD172_spad_bins_148	BACTERIA	0.5	53.52	2.82	141	2370461	7	7	Bacteria	Bacteroidota	Bacteroidia	Bacteroidales	Bacteroidaceae	Bacteroides	None
DASY_VLD172_spad_bins_149	BLANK	0.9	0	0	36	689953	2	2	Bacteria	Firmicutes	Clostridia	Oscillospirales	Oscillospiraceae	CAG-110	None
DASY_VLD172_spad_bins_14	BLANK	0.9	0	0	29	420823	0	0	None	None	None	None	None	None	None
DASY_VLD172_spad_bins_150	ARCHAEA	0.9	90.79	64.47	250	2801793	11	6	Archaea	Thermoplasmatota	Thermoplasmata	Methanomassiliicoccales	Methanomethylophilaceae	UBA71	UBA71 sp002506425
DASY_VLD172_spad_bins_151	BACTERIA	1	97.18	0	109	2092771	14	8	Bacteria	Firmicutes	Clostridia	Oscillospirales	Ruminococcaceae	Ruminiclostridium	Ruminiclostridium sp002363155
DASY_VLD172_spad_bins_152	BACTERIA	0.3	32.39	0	118	1263641	0	0	None	None	None	None	None	None	None
DASY_VLD172_spad_bins_153	BACTERIA	0.5	53.52	1.41	80	1612452	8	3	Bacteria	Firmicutes	Negativicutes	Acidaminococcales	Acidaminococcaceae	Phascolarctobacterium	Phascolarctobacterium succinatutens
DASY_VLD172_spad_bins_154	BLANK	0.7	0	0	180	710974	5	5	Bacteria	Bacteroidota	Bacteroidia	Bacteroidales	Marinifilaceae	Odoribacter	None
DASY_VLD172_spad_bins_155	BACTERIA	0.9	76.06	1.41	82	1359678	5	5	Bacteria	Firmicutes	Bacilli	RF39	CAG-822	None	None
DASY_VLD172_spad_bins_156	BACTERIA	0.3	49.3	5.63	229	2791124	2	2	Bacteria	Bacteroidota	Bacteroidia	Bacteroidales	Tannerellaceae	Parabacteroides	None
DASY_VLD172_spad_bins_157	BACTERIA	0.3	36.62	2.82	250	1909288	5	3	Bacteria	Bacteroidota	Bacteroidia	Bacteroidales	Tannerellaceae	Parabacteroides	None
DASY_VLD172_spad_bins_158	BLANK	0.9	0	0	28	388020	0	0	None	None	None	None	None	None	None
DASY_VLD172_spad_bins_159	BLANK	0.8	0	0	90	1037225	1	1	Bacteria	Bacteroidota	Bacteroidia	Bacteroidales	UBA932	RC9	None
DASY_VLD172_spad_bins_15	BACTERIA	0.3	32.39	5.63	308	1510971	6	4	Bacteria	Firmicutes	Clostridia	Lachnospirales	Lachnospiraceae	CAG-510	CAG-510 sp900551115
DASY_VLD172_spad_bins_160	BACTERIA	0.6	66.2	4.23	172	3158122	10	10	Bacteria	Bacteroidota	Bacteroidia	Bacteroidales	Bacteroidaceae	Bacteroides	None
DASY_VLD172_spad_bins_161	BACTERIA	0.3	43.66	0	137	1459238	3	2	Bacteria	Firmicutes	Clostridia	Oscillospirales	Ruminococcaceae	Ruminococcus	None
DASY_VLD172_spad_bins_162	BACTERIA	0.9	81.69	1.41	89	793234	14	14	Bacteria	Proteobacteria	Alphaproteobacteria	Rs-D84	Rs-D84	Rs-D84	None
DASY_VLD172_spad_bins_163	BLANK	1	0	0	27	206554	0	0	None	None	None	None	None	None	None
DASY_VLD172_spad_bins_164	BACTERIA	0.5	52.11	18.31	251	3644409	8	5	Bacteria	Bacteroidota	Bacteroidia	Bacteroidales	Bacteroidaceae	Bacteroides	None
DASY_VLD172_spad_bins_165	BACTERIA	0.4	46.48	25.35	878	4121694	3	3	Bacteria	Firmicutes	Clostridia	Lachnospirales	Lachnospiraceae	None	None
DASY_VLD172_spad_bins_166	BLANK	1	0	0	80	546537	0	0	None	None	None	None	None	None	None
DASY_VLD172_spad_bins_16	BACTERIA	0.6	61.97	0	45	934024	0	0	None	None	None	None	None	None	None
DASY_VLD172_spad_bins_17	BACTERIA	0.4	53.52	0	195	2156251	6	3	Bacteria	Bacteroidota	Bacteroidia	Bacteroidales	Rikenellaceae	Alistipes	Alistipes sp900546065
DASY_VLD172_spad_bins_18	BLANK	1	0	0	67	285596	0	0	None	None	None	None	None	None	None
DASY_VLD172_spad_bins_19	BLANK	0.8	0	0	17	214737	1	1	Bacteria	Firmicutes	Clostridia	Oscillospirales	Ruminococcaceae	HUN007	HUN007 sp000712055
DASY_VLD172_spad_bins_1	BACTERIA	0.3	28.17	12.68	542	2408808	4	2	Bacteria	Firmicutes	Clostridia	Oscillospirales	Oscillospiraceae	Lawsonibacter	Lawsonibacter sp900066645
DASY_VLD172_spad_bins_20	BACTERIA	1	100	1.41	103	2206289	16	16	Bacteria	Firmicutes	Clostridia	Lachnospirales	Lachnospiraceae	None	None
DASY_VLD172_spad_bins_21	BACTERIA	0.9	88.73	0	131	1160544	19	19	Bacteria	Proteobacteria	Gammaproteobacteria	Burkholderiales	Burkholderiaceae	CAG-521	None
DASY_VLD172_spad_bins_22	BLANK	0.8	0	0	177	690484	0	0	None	None	None	None	None	None	None
DASY_VLD172_spad_bins_23	BLANK	0.8	0	0	46	1031740	1	1	Bacteria	Bacteroidota	Bacteroidia	Bacteroidales	Bacteroidaceae	None	None
DASY_VLD172_spad_bins_24	BACTERIA	0.7	66.2	0	65	1373113	13	4	Bacteria	Bacteroidota	Bacteroidia	Bacteroidales	Muribaculaceae	CAG-279	CAG-279 sp900541555
DASY_VLD172_spad_bins_25	BACTERIA	0.6	61.97	4.23	205	3475493	10	9	Bacteria	Firmicutes	Clostridia	Clostridiales	Clostridiaceae	Clostridium	Clostridium sp001403635
DASY_VLD172_spad_bins_26	BACTERIA	0.5	54.93	2.82	145	2782617	6	6	Bacteria	Bacteroidota	Bacteroidia	Bacteroidales	Bacteroidaceae	Prevotella	None
DASY_VLD172_spad_bins_27	BLANK	0.9	0	0	16	291752	0	0	None	None	None	None	None	None	None
DASY_VLD172_spad_bins_28	BACTERIA	0.5	50.7	2.82	121	2501319	6	6	Bacteria	Bacteroidota	Bacteroidia	Bacteroidales	Bacteroidaceae	Paraprevotella	None
DASY_VLD172_spad_bins_29	BACTERIA	0.8	78.87	1.41	149	2295609	11	11	Bacteria	Bacteroidota	Bacteroidia	Bacteroidales	UBA932	None	None
DASY_VLD172_spad_bins_2	BACTERIA	0.3	47.89	2.82	192	3124230	2	2	Bacteria	Bacteroidota	Bacteroidia	Bacteroidales	Bacteroidaceae	Bacteroides	None
DASY_VLD172_spad_bins_30	BACTERIA	1	92.96	0	54	1111266	1	1	Bacteria	Firmicutes	Bacilli	RFN20	CAG-826	UBA4951	None
DASY_VLD172_spad_bins_31	BACTERIA	1	90.14	161.97	221	2887450	30	11	Bacteria	Firmicutes	Bacilli	RF39	CAG-822	UBA5026	UBA5026 sp900552335
DASY_VLD172_spad_bins_32	BACTERIA	0.7	64.79	18.31	1375	6414292	8	8	Bacteria	None	None	None	None	None	None
DASY_VLD172_spad_bins_33	BACTERIA	0.5	57.75	25.35	359	3950731	4	2	Bacteria	Firmicutes	Clostridia	Oscillospirales	Oscillospiraceae	CAG-110	CAG-110 sp900554625
DASY_VLD172_spad_bins_34	BACTERIA	0.2	18.31	11.27	384	1735672	1	1	Bacteria	Firmicutes	Clostridia	Oscillospirales	Oscillospiraceae	UMGS1872	None
DASY_VLD172_spad_bins_35	BACTERIA	0.4	40.85	7.04	335	1984436	4	4	Bacteria	Firmicutes	Clostridia	Lachnospirales	Lachnospiraceae	None	None
DASY_VLD172_spad_bins_36	BACTERIA	0.3	29.58	1.41	247	1192342	2	2	Bacteria	Firmicutes	Clostridia	Oscillospirales	Acutalibacteraceae	None	None
DASY_VLD172_spad_bins_37	BACTERIA	0.4	53.52	1.41	184	1437955	2	2	Bacteria	Firmicutes	Clostridia	Oscillospirales	Ruminococcaceae	Acetanaerobacterium	Acetanaerobacterium elongatum
DASY_VLD172_spad_bins_38	BACTERIA	0.2	19.72	0	54	1074899	4	4	Bacteria	Bacteroidota	Bacteroidia	Bacteroidales	Bacteroidaceae	Prevotella	None
DASY_VLD172_spad_bins_39	BACTERIA	1	87.32	0	44	952194	15	15	Bacteria	Proteobacteria	Alphaproteobacteria	Rs-D84	Rs-D84	Rs-D84	None
DASY_VLD172_spad_bins_3	BLANK	0.9	0	0	20	292829	1	1	Bacteria	Bacteroidota	Bacteroidia	Bacteroidales	UBA932	RC9	RC9 sp900546395
DASY_VLD172_spad_bins_40	BACTERIA	0.2	36.62	0	155	2404666	2	2	Bacteria	Bacteroidota	Bacteroidia	Bacteroidales	Bacteroidaceae	Bacteroides	None
DASY_VLD172_spad_bins_41	BACTERIA	0.9	90.14	1.41	103	2007222	19	18	Bacteria	Bacteroidota	Bacteroidia	Bacteroidales	UBA932	RC9	None
DASY_VLD172_spad_bins_42	BACTERIA	0.3	36.62	1.41	250	1508234	4	4	Bacteria	Firmicutes	Clostridia	Lachnospirales	Lachnospiraceae	None	None
DASY_VLD172_spad_bins_43	BACTERIA	1	98.59	0	117	2461463	13	13	Bacteria	Firmicutes	Clostridia	Lachnospirales	Lachnospiraceae	None	None
DASY_VLD172_spad_bins_44	BLANK	0.8	0	0	111	433728	0	0	None	None	None	None	None	None	None
DASY_VLD172_spad_bins_45	BLANK	0.9	0	0	136	1275703	0	0	None	None	None	None	None	None	None
DASY_VLD172_spad_bins_46	BACTERIA	0.4	50.7	5.63	150	1879319	6	6	Bacteria	Bacteroidota	Bacteroidia	Bacteroidales	UBA932	RC9	None
DASY_VLD172_spad_bins_47	BLANK	1	0	0	13	210056	0	0	None	None	None	None	None	None	None
DASY_VLD172_spad_bins_48	BACTERIA	0.8	76.06	1.41	71	1456963	16	12	Bacteria	Bacteroidota	Bacteroidia	Bacteroidales	Bacteroidaceae	Prevotellamassilia	None
DASY_VLD172_spad_bins_49	BLANK	1	0	0	119	941792	0	0	None	None	None	None	None	None	None
DASY_VLD172_spad_bins_4	BACTERIA	0.6	63.38	0	180	1943639	6	4	Bacteria	Firmicutes	Clostridia	Lachnospirales	Lachnospiraceae	CAG-45	None
DASY_VLD172_spad_bins_50	BACTERIA	0.2	28.17	0	50	865902	1	1	Bacteria	Firmicutes	Clostridia	Oscillospirales	Oscillospiraceae	CAG-110	CAG-110 sp003525905
DASY_VLD172_spad_bins_51	BLANK	0.8	0	0	68	853013	0	0	None	None	None	None	None	None	None
DASY_VLD172_spad_bins_52	BLANK	0.7	0	0	188	865772	3	3	Bacteria	Proteobacteria	Alphaproteobacteria	RF32	CAG-239	CAG-495	CAG-495 sp000432275
DASY_VLD172_spad_bins_53	BACTERIA	0.9	87.32	0	110	1710328	5	5	Bacteria	Bacteroidota	Bacteroidia	Bacteroidales	None	None	None
DASY_VLD172_spad_bins_54	BACTERIA	0.8	80.28	4.23	65	996455	4	2	Bacteria	Firmicutes	Bacilli	ML615J-28	CAG-313	CAG-313	CAG-313 sp900539265
DASY_VLD172_spad_bins_55	BLANK	1	0	0	56	542383	1	1	Bacteria	Bacteroidota	Bacteroidia	Bacteroidales	Bacteroidaceae	Phocaeicola	None
DASY_VLD172_spad_bins_56	BACTERIA	0.7	61.97	1.41	108	2390650	4	2	Bacteria	Bacteroidota	Bacteroidia	Bacteroidales	Paludibacteraceae	SFVR01	SFVR01 sp004561455
DASY_VLD172_spad_bins_57	BACTERIA	0.6	69.01	2.82	160	1299587	0	0	None	None	None	None	None	None	None
DASY_VLD172_spad_bins_58	BACTERIA	0.2	19.72	0	54	325968	1	1	Bacteria	Firmicutes	Bacilli	RF39	CAG-822	None	None
DASY_VLD172_spad_bins_59	BLANK	0.9	0	0	145	650567	0	0	None	None	None	None	None	None	None
DASY_VLD172_spad_bins_5	BACTERIA	0.5	52.11	0	242	1971959	1	1	Bacteria	Bacteroidota	Bacteroidia	Bacteroidales	None	None	None
DASY_VLD172_spad_bins_60	BACTERIA	0.9	87.32	2.82	143	2132065	2	2	Bacteria	Firmicutes	Clostridia	Oscillospirales	Oscillospiraceae	None	None
DASY_VLD172_spad_bins_61	BLANK	0.8	0	0	42	437667	1	1	Bacteria	Bacteroidota	Bacteroidia	Bacteroidales	Bacteroidaceae	Bacteroides	Bacteroides eggerthii
DASY_VLD172_spad_bins_62	BACTERIA	0.4	49.3	0	213	2987747	3	3	Bacteria	Firmicutes	Clostridia	Lachnospirales	Lachnospiraceae	CAG-590	None
DASY_VLD172_spad_bins_63	BLANK	1	0	0	18	232120	0	0	None	None	None	None	None	None	None
DASY_VLD172_spad_bins_64	BACTERIA	1	92.96	1.41	105	2320606	12	9	Bacteria	Bacteroidota	Bacteroidia	Bacteroidales	Paludibacteraceae	RF16	RF16 sp002477945
DASY_VLD172_spad_bins_65	BLANK	0.7	0	0	55	1004779	4	4	Bacteria	Bacteroidota	Bacteroidia	Bacteroidales	Bacteroidaceae	Phocaeicola	None
DASY_VLD172_spad_bins_66	BACTERIA	0.5	43.66	0	231	1542493	4	3	Bacteria	Firmicutes	Clostridia	Oscillospirales	Acutalibacteraceae	UMGS263	UMGS263 sp900540535
DASY_VLD172_spad_bins_67	BLANK	0.8	0	0	46	281205	1	1	Bacteria	Bacteroidota	Bacteroidia	Bacteroidales	Marinifilaceae	Odoribacter	Odoribacter sp900544025
DASY_VLD172_spad_bins_68	BLANK	1	0	0	16	248784	0	0	None	None	None	None	None	None	None
DASY_VLD172_spad_bins_69	BLANK	1	0	0	23	274353	0	0	None	None	None	None	None	None	None
DASY_VLD172_spad_bins_6	BLANK	0.9	0	0	27	616267	1	1	Bacteria	Bacteroidota	Bacteroidia	Bacteroidales	Bacteroidaceae	Prevotella	Prevotella sp002251385
DASY_VLD172_spad_bins_70	BACTERIA	0.4	38.03	0	222	1258856	4	4	Bacteria	Firmicutes	Clostridia	Oscillospirales	Acutalibacteraceae	UMGS263	UMGS263 sp900540535
DASY_VLD172_spad_bins_71	BACTERIA	0.8	77.46	4.23	106	1937500	13	13	Bacteria	Firmicutes	Clostridia	Lachnospirales	Lachnospiraceae	None	None
DASY_VLD172_spad_bins_72	BACTERIA	0.2	28.17	1.41	91	1535661	4	2	Bacteria	Bacteroidota	Bacteroidia	Bacteroidales	Bacteroidaceae	Phocaeicola	Phocaeicola vulgatus
DASY_VLD172_spad_bins_73	BLANK	1	0	0	15	342269	0	0	None	None	None	None	None	None	None
DASY_VLD172_spad_bins_74	BACTERIA	1	94.37	92.96	160	3252870	12	7	Bacteria	Firmicutes	Clostridia	TANB77	CAG-508	UBA7001	UBA7001 sp900553685
DASY_VLD172_spad_bins_75	BACTERIA	1	92.96	2.82	141	2245023	2	2	Bacteria	Firmicutes	Bacilli	Erysipelotrichales	Erysipelotrichaceae	None	None
DASY_VLD172_spad_bins_76	BACTERIA	0.6	63.38	0	143	2651526	7	7	Bacteria	Firmicutes	Clostridia	Lachnospirales	Lachnospiraceae	CAG-590	None
DASY_VLD172_spad_bins_77	BLANK	0.9	0	0	30	433786	0	0	None	None	None	None	None	None	None
DASY_VLD172_spad_bins_78	BACTERIA	0.3	42.25	1.41	171	2667876	2	2	Bacteria	Bacteroidota	Bacteroidia	Bacteroidales	Tannerellaceae	Parabacteroides	None
DASY_VLD172_spad_bins_79	BACTERIA	0.5	56.34	0	62	1445752	0	0	None	None	None	None	None	None	None
DASY_VLD172_spad_bins_7	BACTERIA	0.5	52.11	4.23	131	2403102	6	6	Bacteria	None	None	None	None	None	None
DASY_VLD172_spad_bins_80	BACTERIA	0.3	30.99	0	26	561074	0	0	None	None	None	None	None	None	None
DASY_VLD172_spad_bins_81	BACTERIA	0.9	88.73	2.82	97	1274844	0	0	None	None	None	None	None	None	None
DASY_VLD172_spad_bins_82	BACTERIA	0.4	49.3	28.17	578	6016992	6	6	Bacteria	Bacteroidota	Bacteroidia	Bacteroidales	Bacteroidaceae	None	None
DASY_VLD172_spad_bins_83	BACTERIA	0.5	60.56	8.45	200	2933155	7	7	Bacteria	Firmicutes	Clostridia	Lachnospirales	Lachnospiraceae	None	None
DASY_VLD172_spad_bins_84	BACTERIA	0.2	32.39	1.41	49	811615	5	5	Bacteria	Bacteroidota	Bacteroidia	Bacteroidales	Bacteroidaceae	Prevotella	None
DASY_VLD172_spad_bins_85	BLANK	0.8	0	0	253	1182245	0	0	None	None	None	None	None	None	None
DASY_VLD172_spad_bins_86	BACTERIA	1	87.32	0	75	1513930	7	6	Bacteria	Firmicutes	Bacilli	RF39	CAG-1000	CAG-582	CAG-582 sp000435515
DASY_VLD172_spad_bins_87	BACTERIA	0.3	30.99	0	60	1195628	3	3	Bacteria	Bacteroidota	Bacteroidia	Bacteroidales	Muribaculaceae	CAG-279	None
DASY_VLD172_spad_bins_88	BLANK	0.8	0	0	189	1018010	0	0	None	None	None	None	None	None	None
DASY_VLD172_spad_bins_89	BACTERIA	0.6	57.75	0	57	1250883	14	13	Bacteria	Bacteroidota	Bacteroidia	Bacteroidales	Bacteroidaceae	UBA4372	UBA4372 sp002297545
[truncated: 1,657 more rows]

## Sheet: S1F_314_selected_bins_dRep
		BIN_QUALITY anvi'o v7						BIN_TAXONOMY anvi'o v7									BIN_STATISTICS anvi'o v7										GH18_genes dbCAN2	bin detected (> 0.25 detection)
[truncated: 318 more rows]
